# Supplementary material for: Harnessing Nanotechnology for Gout Therapy: Colchicine-Loaded Nanoparticles Regulate Macrophage Polarization and Reduce Inflammation
Source: Biomater Res. 2024 Dec 11;28:0089. doi: 10.34133/bmr.0089 (PMC11632155; doi:10.34133/bmr.0089)
Supplement: Supplementary 1 — Figs. S1 to S8 Tables S1 to S7 [file bmr.0089.f1.zip]

Archive with 16 entries (16 files):
- Figure S1.pdf
- Figure S2.pdf
- Figure S3.pdf
- Figure S4.pdf
- Figure S5.pdf
- Figure S6.pdf
- Figure S7.pdf
- Figure S8.pdf
- Supplementary Information.docx
- Table S1.docx
- Table S2.docx
- Table S3.docx
- Table S4.txt
- Table S5.txt
- Table S6.xlsx
- Table S7.xlsx
