# Supplementary material for: Harnessing Nanotechnology for Gout Therapy: Colchicine-Loaded Nanoparticles Regulate Macrophage Polarization and Reduce Inflammation
Source: Biomater Res. 2024 Dec 11;28:0089. doi: 10.34133/bmr.0089 (PMC11632155; doi:10.34133/bmr.0089)
Supplement: Supplementary 1 — Figs. S1 to S8 Tables S1 to S7 [file bmr.0089.f1.zip › Table S4.txt]

p_val	avg_log2FC	pct.1	pct.2	p_val_adj	cluster	gene
0	1.36460386379284	0.99	0.667	0	0	LTB
0	1.29673811867665	0.934	0.496	0	0	IL7R
0	0.839486685567934	0.482	0.133	0	0	AQP3
0	0.822731109059094	0.899	0.569	0	0	CD69
0	0.808098683253019	0.658	0.307	0	0	ITGB1
0	0.777967013882313	0.882	0.501	0	0	TRAC
0	0.756325433723825	0.98	0.734	0	0	HINT1
0	0.711765937966319	0.983	0.684	0	0	IL32
0	0.703364121321277	0.944	0.602	0	0	LDHB
0	0.689292057173782	0.482	0.174	0	0	TRADD
0	0.653270420817695	0.991	0.747	0	0	CD52
0	0.639123687073624	0.993	0.786	0	0	RPLP0
0	0.604507737027562	0.997	0.865	0	0	RPS18
0	0.587264140790596	0.995	0.826	0	0	RPL18A
0	0.576378803150176	0.233	0.026	0	0	TNFRSF4
0	0.556166552233534	0.995	0.83	0	0	RPL6
0	0.552272562560097	0.997	0.915	0	0	RPLP1
0	0.536858332429413	1	0.987	0	0	TPT1
0	0.532700450925877	0.999	0.915	0	0	EEF1A1
0	0.478451199192667	0.998	0.957	0	0	RPL41
0	-2.53231863500233	0.072	0.464	0	0	PLEK
0	-2.69345137800596	0.074	0.42	0	0	TYROBP
4.5259244868351e-305	0.698056699025304	0.368	0.108	8.97626603474005e-301	0	MAF
8.94939860777068e-304	0.615493616195268	0.526	0.208	1.77493422587916e-299	0	LIMS1
5.11245876053978e-301	0.673978799383165	0.498	0.19	1.01395394597786e-296	0	GPR183
9.89741517896887e-300	0.530289492385985	0.997	0.873	1.9629543524449e-295	0	RPL10
3.47553072174784e-295	1.03993649892787	0.532	0.216	6.89302008044248e-291	0	KLRB1
1.36475719541206e-293	0.535771338871312	0.994	0.836	2.70672294566073e-289	0	RPL8
3.67053038860245e-293	0.540830092743569	0.995	0.822	7.27976291971525e-289	0	RPL36
1.96252149765312e-291	0.573439238172418	0.994	0.802	3.89226888629543e-287	0	RPSA
1.09380632221604e-290	0.678568403474234	0.872	0.558	2.16934607885108e-286	0	FXYD5
9.67926118870014e-290	0.603976533344843	0.926	0.626	1.9196878715549e-285	0	S100A10
6.96378676766459e-285	0.552113487623736	0.995	0.834	1.38112782963092e-280	0	RPS8
1.36767856460568e-282	0.690578440714833	0.79	0.465	2.71251689718244e-278	0	GSTK1
1.00216484993566e-281	0.518991103660537	0.996	0.859	1.9875935468774e-277	0	RPS2
2.80725586550103e-279	0.500647903893846	0.996	0.842	5.56763055804819e-275	0	RPS7
1.77437741331756e-271	0.50120519586669	0.998	0.902	3.51912272383273e-267	0	RPL39
1.1592550435428e-267	0.692898532274297	0.571	0.264	2.29915052785844e-263	0	CORO1B
1.65712508024394e-265	0.525143745393573	0.994	0.816	3.28657617164781e-261	0	RPS4X
2.86323524731643e-263	0.5074665554415	0.996	0.849	5.67865446600268e-259	0	RPL13A
4.37205830850218e-262	0.628073473759593	0.504	0.21	8.67110324325237e-258	0	TTC39C
1.40132334365368e-260	-1.46001162842586	0.037	0.327	2.77924458746835e-256	0	ZEB2
4.35297627363087e-260	0.443727924427057	0.998	0.93	8.63325784349211e-256	0	RPL28
4.33815528046127e-250	0.503882305861845	0.995	0.816	8.60386336773885e-246	0	RPL5
5.61434159237473e-248	0.492434411920957	0.996	0.866	1.11349236801568e-243	0	RPS29
2.00326929014965e-247	0.533118139891764	0.996	0.858	3.9730839831538e-243	0	RPL13
3.27859313625136e-237	0.582462339211598	0.773	0.435	6.50243376712732e-233	0	CD2
9.92405876650875e-235	0.504517854224035	0.777	0.403	1.96823857516168e-230	0	AHNAK
6.47626313462921e-234	-2.9791066824845	0.015	0.28	1.28443726749101e-229	0	FCGR3B
2.32131103751926e-233	0.488212569901662	0.995	0.823	4.60385618071195e-229	0	RPL14
6.957941134281e-231	0.476112026984322	0.994	0.811	1.37996846516195e-226	0	RPL35
2.26208042255445e-230	0.443354438997331	0.995	0.844	4.48638410205224e-226	0	RPL15
2.71545801728598e-229	0.603638720627225	0.683	0.372	5.38556788568329e-225	0	CRIP1
2.37168045361909e-228	-1.61548935156588	0.253	0.485	4.70375384366274e-224	0	EFHD2
2.3831443004415e-228	0.339240278939949	0.147	0.02	4.72649009106563e-224	0	NPDC1
6.83501851929864e-227	0.485971660473677	0.99	0.786	1.3555892229325e-222	0	RPL4
1.7865666958036e-225	0.477774861635562	0.996	0.826	3.54329772778727e-221	0	RPL29
1.23981448785047e-223	0.501260593612144	0.995	0.849	2.45892407375385e-219	0	RPS6
2.49211512946138e-221	0.395787756835164	0.241	0.061	4.94261193626075e-217	0	CD40LG
1.56326095688886e-219	0.509202258609033	0.972	0.733	3.10041545579767e-215	0	RPL36A
4.79603486685407e-217	0.488977233661894	0.342	0.119	9.51197595143168e-213	0	TNFRSF25
2.24746444134935e-215	0.497653417912085	0.968	0.607	4.45739622652817e-211	0	CD3D
5.01706216973679e-214	0.522239679841918	0.432	0.177	9.95033940123898e-210	0	TRAT1
1.64995515542338e-211	0.507028204638823	0.375	0.141	3.27235605975118e-207	0	INPP4B
7.58399689696573e-211	0.452362103005198	0.995	0.816	1.50413410457521e-206	0	RACK1
1.5618896204161e-210	0.484139054570842	0.995	0.861	3.09769568417126e-206	0	RPL11
2.08918297893462e-208	0.496996082966189	0.406	0.164	4.14347660212103e-204	0	CDC14A
3.19306701802292e-208	0.469183465055296	0.995	0.836	6.33280981684485e-204	0	RPL18
8.5818977914104e-207	0.437820069821833	0.995	0.84	1.70204778897042e-202	0	RPL26
4.02104136142211e-205	0.481060514427623	0.994	0.803	7.97493133210847e-201	0	RPL10A
4.6667396725659e-204	-4.537203337803	0.029	0.27	9.25554479259995e-200	0	CXCL8
5.38528831891526e-202	0.458447347405789	0.995	0.819	1.06806423229046e-197	0	RPL23A
2.34611144499869e-201	0.463840365149212	0.997	0.861	4.6530428288659e-197	0	RPS15A
1.34486213909492e-200	0.436720299558558	0.997	0.858	2.66726508046695e-196	0	RPL27A
4.19178463567887e-199	0.57010330481106	0.59	0.303	8.3135664679419e-195	0	ITM2A
1.08610779842623e-198	0.458150133266264	0.995	0.846	2.15407759661874e-194	0	RPS16
2.481158387749e-197	-1.48145733660541	0.019	0.25	4.9208814304226e-193	0	LYN
2.69918226136393e-196	-1.41217607202343	0.996	0.994	5.35328817896309e-192	0	FTL
5.91322942131756e-194	-1.57681940777353	0.049	0.285	1.17277079112991e-189	0	FCER1G
1.46602257513462e-193	-1.96195907834133	0.133	0.365	2.90756257326449e-189	0	CST7
7.66591422843798e-193	0.427589791514809	0.998	0.899	1.5203807689261e-188	0	RPL37
2.99015657423859e-192	-2.22023587199881	0.016	0.242	5.9303775336874e-188	0	CSF3R
3.23010730052159e-192	-2.90825164601482	0.062	0.297	6.40627180912446e-188	0	MNDA
2.0046203338524e-191	0.435192437513516	0.306	0.105	3.97576350812946e-187	0	CD28
1.11704000628009e-187	0.458157157163235	0.994	0.826	2.2154254444553e-183	0	RPL3
1.53955877828207e-187	0.48857562631056	0.94	0.692	3.05340692496683e-183	0	AES
1.72883352118094e-187	0.550330223271723	0.504	0.243	3.42879552255816e-183	0	MAL
3.53126937727624e-185	-2.82296268591682	0.056	0.286	7.00356655595197e-181	0	IER3
4.95387155341969e-185	0.461054442419627	0.997	0.885	9.82501345189727e-181	0	RPL34
1.34579047785717e-184	0.455971815063359	0.995	0.834	2.66910625473413e-180	0	RPS19
2.7837926410022e-184	-4.18669459922142	0.021	0.241	5.52109594489967e-180	0	G0S2
7.3641623190582e-183	-1.98263854782785	0.027	0.246	1.46053431273881e-178	0	GZMH
3.24149596442683e-182	-1.46122589492921	0.457	0.622	6.42885894624773e-178	0	LITAF
1.1929553249489e-179	0.434157822056697	0.996	0.858	2.36598829597115e-175	0	RPS28
8.55538108987106e-178	0.481861962730632	0.663	0.367	1.69678873155413e-173	0	RCAN3
2.46151629816929e-176	0.432625221393776	0.996	0.828	4.88192527415915e-172	0	RPL12
6.63666391330123e-175	0.435879800045116	0.996	0.861	1.31624955392503e-170	0	RPS3
8.46789110446327e-175	0.435459218097082	0.995	0.855	1.6794368427482e-170	0	RPS25
1.51311793188232e-174	-1.97908097297118	0.025	0.235	3.0009667943022e-170	0	FGFBP2
1.40275809940281e-172	-1.26855099296708	0.02	0.229	2.7820901385456e-168	0	FCGR3A
1.19320737013617e-171	-1.51434548765006	0.215	0.434	2.36648817719106e-167	0	AIF1
3.87025466358595e-171	0.482746567027871	0.523	0.263	7.67587607429002e-167	0	SPOCK2
2.07323118870665e-170	0.475284301479673	0.995	0.842	4.11183941656189e-166	0	RPS12
4.31774618277603e-168	0.391276643298671	0.888	0.55	8.56338600429971e-164	0	CD3G
6.59619039589393e-168	0.414669726256281	0.995	0.839	1.30822244121764e-163	0	RPS15
7.01608749197115e-168	-2.5677879253551	0.031	0.239	1.39150063228264e-163	0	PLAUR
3.89115932806395e-167	0.396373102614847	0.995	0.835	7.71733629534923e-163	0	RPL27
1.51167717581092e-165	0.406280469849904	0.996	0.836	2.9981093427858e-161	0	RPL7A
3.15474436837874e-164	0.401594210585112	0.994	0.836	6.25680450580556e-160	0	RPL37A
7.51607423669309e-164	-1.68422901736469	0.015	0.212	1.49066300336334e-159	0	GZMB
2.58184326562273e-163	0.422629788975328	0.994	0.81	5.12056974870956e-159	0	RPS21
8.17992318776045e-163	0.431119618360074	0.996	0.867	1.62232416582853e-158	0	RPS27A
1.17537036917437e-162	-1.86963728089529	0.012	0.208	2.33111205318352e-158	0	FPR1
2.74358986190915e-162	0.415813155391215	0.993	0.815	5.44136177312442e-158	0	RPS20
3.06117797390031e-162	0.437703936710761	0.958	0.738	6.07123427563649e-158	0	EEF2
3.56584953962878e-161	0.422046444732753	0.89	0.575	7.07214939194575e-157	0	CD3E
1.33939960855286e-160	-1.99994716414107	0.015	0.21	2.65643124364289e-156	0	PHACTR1
1.76072813658144e-160	0.404808334695322	0.312	0.122	3.49205211328197e-156	0	GPRIN3
6.3443347041042e-160	0.553481282941519	0.844	0.586	1.25827190186499e-155	0	TRBC2
1.53920492862128e-158	-1.84750740290241	0.033	0.232	3.05270513493458e-154	0	CCL4
8.72134268761661e-158	0.409144973335844	0.995	0.852	1.729703895235e-153	0	RPLP2
9.0413627723111e-157	0.305949359604305	0.999	0.969	1.79317347863246e-152	0	MT-CYB
1.8166927260031e-156	0.40649250761849	0.987	0.788	3.60304668348196e-152	0	BTF3
1.10672341662768e-154	0.419826516115431	0.995	0.85	2.19496455219769e-150	0	RPL19
1.16561574863727e-154	-1.70820079531884	0.013	0.202	2.3117657142723e-150	0	BASP1
2.56936289148354e-154	0.447201857110993	0.381	0.169	5.09581742267931e-150	0	LINC02273
1.11943776288491e-153	0.440356889097983	0.492	0.251	2.22018091512964e-149	0	BIRC3
1.43317472974495e-152	0.451583176738526	0.717	0.445	2.84241544150316e-148	0	PEBP1
2.23141103859228e-152	0.412188282655683	0.993	0.809	4.42555751284007e-148	0	RPS26
9.09547207042672e-152	-1.74886070094124	0.016	0.202	1.80390497572773e-147	0	MARCKS
1.55725316970061e-151	-1.53278916139385	0.12	0.327	3.08850021146722e-147	0	PTPRE
1.15764368812614e-150	-3.38721996592838	0.15	0.35	2.29595472666058e-146	0	NAMPT
1.36709201305439e-150	0.396812583845803	0.948	0.738	2.71135358949077e-146	0	KLF6
1.41975591785666e-150	0.239478837544557	0.107	0.017	2.81580191188511e-146	0	CCR6
1.30378895676197e-148	0.357485700969796	0.996	0.883	2.58580463794601e-144	0	RPS11
1.02688410118546e-146	0.321105907352371	0.998	0.922	2.03661923788113e-142	0	UBA52
4.50372551171565e-146	0.387965370865967	0.356	0.155	8.93223880738565e-142	0	TMEM238
1.16563141633854e-145	-1.40178240185273	0.03	0.216	2.31179678802423e-141	0	KLRD1
1.47592602567582e-145	0.404739925891732	0.459	0.231	2.92720408672286e-141	0	PBXIP1
3.36876250883733e-145	0.390337494961375	0.995	0.836	6.68126668377708e-141	0	RPS10
3.87829848718522e-145	-1.31207591350509	0.015	0.194	7.69182938963444e-141	0	SPI1
1.6407557109834e-144	-2.51962220558343	0.007	0.181	3.25411080159337e-140	0	PTGS2
1.82934599798033e-144	-1.15732098204947	0.012	0.19	3.62814191779439e-140	0	ITGAX
2.23177735556983e-144	-1.50616874648955	0.025	0.207	4.42628402930165e-140	0	NCF2
2.6659446008229e-144	0.36737943390407	0.473	0.236	5.28736792681205e-140	0	TIMP1
2.6830359386358e-144	-1.59871541766575	0.01	0.186	5.32126517709637e-140	0	C5AR1
3.90949214038066e-144	0.373507563593639	0.332	0.141	7.75369576201696e-140	0	PHACTR2
6.83732390473334e-144	0.394511479026679	0.995	0.839	1.35604645002576e-139	0	RPL35A
9.52049851439905e-144	0.443477145973658	0.562	0.309	1.88820047036076e-139	0	RORA
3.78475381163928e-143	0.377704957658163	0.996	0.832	7.50630223462418e-139	0	RPL24
4.31905022619832e-143	0.418482447057751	0.342	0.148	8.56597231361912e-139	0	AP3M2
1.05781237886024e-142	0.378975460640465	0.512	0.268	2.09795929099352e-138	0	PLP2
2.90947629406875e-142	0.37975557116805	0.994	0.826	5.77036433402655e-138	0	RPL7
3.3446409519575e-142	0.375581549711272	0.334	0.143	6.63342640001732e-138	0	CD4
9.28605234356083e-142	0.422123013879873	0.821	0.561	1.84170276129842e-137	0	SOD1
8.49475880515739e-140	0.419324556060571	0.749	0.483	1.68476551382686e-135	0	MZT2A
1.33552082067061e-139	0.41067687324372	0.786	0.503	2.64873844363601e-135	0	ANXA1
3.18515522383685e-139	0.39914574928929	0.998	0.916	6.31711835543563e-135	0	RPS27
4.72409871081892e-139	0.415041891876537	0.62	0.361	9.36930497316716e-135	0	PRDX2
4.18048065816987e-138	0.284710855554872	0.999	0.962	8.2911472893483e-134	0	FAU
2.59194500699019e-137	0.431852083406273	0.382	0.179	5.14060453236363e-133	0	ARID5B
1.25461155848237e-135	-3.34138072906615	0.175	0.352	2.48827110393809e-131	0	NKG7
4.55528861677837e-135	0.365832478387134	0.995	0.838	9.03450391365654e-131	0	RPL38
5.47207922418287e-135	0.406847975578366	0.996	0.904	1.08527747253219e-130	0	RPL30
9.94558856925555e-135	0.474537307211451	0.926	0.729	1.97250858094045e-130	0	ZFP36L2
2.42854494615375e-134	-1.36520581393302	0.01	0.176	4.81653319170674e-130	0	FCGR2A
2.70046390514593e-134	0.381879196706215	0.29	0.119	5.35583006307592e-130	0	AC058791.1
1.13714876183723e-133	0.425506975025536	0.997	0.846	2.25530713935179e-129	0	RPL32
2.2380215343901e-133	-1.15581439221136	0.994	0.985	4.43866810915588e-129	0	H3F3A
4.28144837545864e-133	-1.62037521894938	0.063	0.246	8.49139656304712e-129	0	MXD1
5.75360283700076e-133	0.408004580638084	0.548	0.31	1.14111205066236e-128	0	PRDX1
8.58791380604608e-133	-1.99217357829352	0.118	0.307	1.70324094515312e-128	0	RGS2
4.94853365970447e-132	0.390173526356754	0.992	0.799	9.81442680729188e-128	0	EEF1B2
5.13789767299183e-132	-4.25177030174486	0.449	0.575	1.01899924548447e-127	0	S100A9
2.20969136753781e-131	0.408911132668958	0.298	0.126	4.38248088923774e-127	0	GATA3
2.29106299115022e-131	-1.61260645796617	0.018	0.186	4.54386523034823e-127	0	TRIB1
4.22010665542853e-131	-2.06556551715211	0.074	0.258	8.3697375297114e-127	0	GLUL
1.18768316384742e-130	0.39079359743789	0.996	0.877	2.35553201885859e-126	0	RPL9
1.22772143341378e-130	-4.34146198901612	0.281	0.445	2.43493991888955e-126	0	S100A8
3.66017821897534e-130	0.376230414526815	0.433	0.215	7.2592314616938e-126	0	OPTN
4.22029669495103e-130	0.395980044847385	0.996	0.866	8.37011443509637e-126	0	RPS14
2.551688192287e-129	0.406289396627378	0.693	0.437	5.0607631917628e-125	0	TNFAIP8
3.31830462322712e-129	0.401325181229374	0.452	0.236	6.58119355924635e-125	0	ODF2L
6.46519459459416e-129	-1.3352284601645	0.021	0.187	1.28224204394586e-124	0	SERPINA1
1.4688736078742e-128	0.393122641616636	0.882	0.651	2.9132170264969e-124	0	MZT2B
2.45574491557601e-128	0.37757996714835	0.884	0.637	4.87047889106191e-124	0	APRT
2.30336975294035e-127	0.375069435246445	0.883	0.635	4.56827323100659e-123	0	NAP1L1
2.71924607228241e-126	0.38988262614113	0.336	0.155	5.3930807351577e-122	0	MDFIC
9.73613711218335e-126	0.32514273596417	0.221	0.079	1.93096807345932e-121	0	ANK3
5.38102888875368e-125	0.394920968420262	0.697	0.429	1.06721945950652e-120	0	TCF7
4.26600274086525e-124	0.41166824680351	0.402	0.2	8.46076323595806e-120	0	TSHZ2
3.29373966938627e-123	-1.33364566452569	0.008	0.161	6.53247388629378e-119	0	CDA
4.69616032947803e-123	-1.25125908560238	0.034	0.199	9.31389478145377e-119	0	FGL2
1.85733036212284e-122	-0.697335638787559	0.007	0.157	3.68364330719823e-118	0	CX3CR1
2.31415595936135e-122	-1.60755998016159	0.07	0.244	4.58966551420136e-118	0	GCA
9.34680318143662e-122	0.395112707947077	0.724	0.466	1.85375147497432e-117	0	NOSIP
1.31754311668142e-121	0.357347904207608	0.961	0.724	2.61308326331426e-117	0	NOP53
1.47065599853936e-121	0.331757127837969	0.993	0.843	2.91675204190311e-117	0	RPL23
1.48068993392599e-121	0.368715386515128	0.994	0.811	2.93665234595542e-117	0	RPL22
2.18386565723641e-121	0.338841041925008	0.99	0.809	4.33126075799697e-117	0	TOMM7
1.81777925504576e-120	-2.84815485438248	0.158	0.332	3.60520159653226e-116	0	LYZ
7.74413135603775e-120	0.411278043940152	0.584	0.348	1.53589357184297e-115	0	CD27
5.11882163923095e-119	0.395603634190439	0.668	0.427	1.01521589570867e-114	0	DNAJB1
1.29775142464045e-118	0.380271857006096	0.863	0.629	2.5738304004894e-114	0	RPL17
2.14024439351999e-118	-1.55477330011922	0.103	0.277	4.24474670566819e-114	0	GZMA
7.41983382582332e-118	-1.36063815192588	0.007	0.153	1.47157564267554e-113	0	AQP9
1.3108044209558e-117	0.361458702393109	0.347	0.165	2.59971840808164e-113	0	FLT3LG
1.53107476145842e-117	0.341530104424607	0.322	0.147	3.03658057440048e-113	0	CCDC167
3.24166022649788e-117	-1.9358067579688	0.451	0.559	6.42918472721324e-113	0	CTSS
5.84339596052216e-117	0.3468107140255	0.358	0.172	1.15892072085036e-112	0	SUSD3
8.49967596006786e-117	0.352646976528864	0.96	0.75	1.68574073316026e-112	0	CD48
3.340110581472e-116	0.330516010313716	0.315	0.144	6.62444131623342e-112	0	BORCS5
4.19295631742851e-116	0.36307549377983	0.994	0.797	8.31589026435597e-112	0	RPS5
1.39038777140222e-115	0.335062226584925	0.276	0.118	2.75755606702202e-111	0	CD5
2.18940459101666e-115	-1.61684969006102	0.013	0.16	4.34224612536334e-111	0	IL1B
3.02020111560275e-115	0.386273595242656	0.742	0.496	5.98996487257494e-111	0	PPDPF
1.87902332409789e-114	-0.741437888493401	0.015	0.162	3.72666695868335e-110	0	FGR
2.7707967926106e-114	0.283812013089998	0.176	0.057	5.4953212787846e-110	0	CRIP2
7.97819120975432e-114	0.241285026349299	0.149	0.043	1.58231466263057e-109	0	SLAMF1
1.12032092614866e-113	0.347782406768435	0.971	0.757	2.22193249283063e-109	0	COX7C
1.60512493843463e-113	0.352990809246781	0.445	0.239	3.1834442903974e-109	0	CCND2
3.21046354540677e-113	0.243519326446631	0.968	0.785	6.36731234960525e-109	0	S100A4
3.34674552222395e-113	0.231925425718404	0.105	0.022	6.63760039422675e-109	0	TNFRSF18
4.4061097646177e-113	0.281148361027074	0.194	0.068	8.73863749616628e-109	0	NSG1
8.25838076002607e-113	0.216595314132772	0.134	0.036	1.63788465613597e-108	0	DUSP16
8.50307319331265e-113	0.345581776562256	0.317	0.149	1.6864145064297e-108	0	CLDND1
1.23386350308721e-112	0.419619701248927	0.445	0.245	2.44712148567286e-108	0	BCL2
3.22663484139473e-112	-2.15193416198151	0.118	0.285	6.39938488093817e-108	0	BCL2A1
5.56199212509168e-112	-1.62549259911518	0.007	0.147	1.10310989816943e-107	0	CMTM2
7.01648153629332e-112	-1.13385185789243	0.073	0.235	1.39157878309305e-107	0	PRF1
1.04154339369121e-111	-1.11229463827183	0.012	0.155	2.06569301270778e-107	0	LRRK2
2.56225468005272e-111	0.340390298616674	0.969	0.755	5.08171970694856e-107	0	RPS4Y1
2.86414464490933e-111	0.378893709345961	0.408	0.214	5.68045807424868e-107	0	CD6
5.33502523629163e-111	0.329152685943288	0.982	0.761	1.05809555511372e-106	0	NPM1
1.11065938131474e-110	-1.0894375454357	0.01	0.151	2.20277075096153e-106	0	LILRB3
2.21529548773247e-110	0.367778193955733	0.709	0.469	4.39359554081981e-106	0	RAN
1.76323142094054e-109	-0.955178356063528	0.721	0.762	3.49701687715138e-105	0	LAPTM5
2.84508139848939e-109	0.150529355633201	0.963	0.843	5.64264993762401e-105	0	FOS
2.33403210572152e-108	0.31384123320644	0.934	0.732	4.62908587527748e-104	0	EMP3
3.23085731910129e-108	-2.4301108399056	0.039	0.189	6.4077593209736e-104	0	S100A12
5.78903153220495e-108	0.407827516323691	0.787	0.561	1.14813862378221e-103	0	RPS17
3.38883103596461e-107	-1.18968572070958	0.013	0.151	6.72106859362862e-103	0	TNFAIP2
2.10488841984943e-106	0.37830383052933	0.519	0.307	4.17462520308738e-102	0	ARL4A
7.71062390652716e-106	0.320621612310945	0.934	0.736	1.52924803938153e-101	0	YBX1
2.31035701536615e-105	0.329120731048569	0.917	0.667	4.58213106857568e-101	0	EIF3E
3.10534436354434e-105	-1.09357528814551	0.02	0.16	6.1588294762175e-101	0	IGSF6
1.66770083389294e-104	0.311445385455266	0.696	0.456	3.30755106385987e-100	0	TMEM123
2.05492143980309e-104	-1.50982721014295	0.144	0.305	4.07552569156146e-100	0	HIF1A
2.69172421221431e-104	0.331556981513037	0.95	0.753	5.33849663008465e-100	0	COMMD6
3.49718801006752e-104	0.335257006051311	0.396	0.207	6.93597298036691e-100	0	TC2N
1.09139737098717e-103	-1.21125133375102	0.022	0.161	2.16456840587885e-99	0	VNN2
1.96346452390064e-103	-2.99910689570924	0.773	0.766	3.89413919025214e-99	0	NEAT1
2.84390854136499e-103	0.301918213224798	0.28	0.126	5.64032381008919e-99	0	CFAP36
3.3334108336588e-103	-1.93291348667729	0.186	0.336	6.6111537063955e-99	0	LST1
3.91503412922374e-103	0.267549795796933	0.891	0.63	7.76468718848944e-99	0	ARL4C
6.44644644027799e-103	0.390920193688328	0.464	0.262	1.27852372250033e-98	0	RGCC
3.97381565569311e-102	0.303615966852462	0.467	0.26	7.88126858993614e-98	0	SEC11C
7.86818522225737e-102	-1.08721388796741	0.005	0.132	1.5604971751303e-97	0	TREM1
1.53960068928359e-101	0.276267762985698	0.358	0.184	3.05349004705615e-97	0	PPP1R14B
1.95524095059402e-101	0.344570321258117	0.859	0.626	3.87782937731311e-97	0	EIF3F
4.10396544101687e-101	0.373525054649511	0.253	0.112	8.13939465916876e-97	0	PASK
3.3794273309981e-100	-1.06675406934192	0.005	0.131	6.70241822556853e-96	0	AC245128.3
3.4761772397233e-100	0.289991027989493	0.991	0.849	6.89430231954323e-96	0	EEF1D
5.31851981058304e-100	-2.13397406570984	0.782	0.738	1.05482203403293e-95	0	SRGN
6.81142813255717e-100	0.36486489311824	0.996	0.855	1.35091054153006e-95	0	RPS3A
7.86863274824926e-100	-1.04435182178109	0.059	0.208	1.56058593296027e-95	0	CEBPD
9.0191841972643e-100	0.169532624866952	0.935	0.746	1.78877480184343e-95	0	JUN
1.4488213009418e-99	0.30836514003953	0.355	0.182	2.87344728615788e-95	0	SERINC5
1.59375758335375e-99	0.312913195292575	0.984	0.831	3.16089941506549e-95	0	RPL36AL
2.05746379356971e-99	-1.02696952048574	0.01	0.139	4.08056794178681e-95	0	APOBEC3A
2.98017215032903e-99	0.326010670958865	0.472	0.272	5.91057542574756e-95	0	PDCD5
9.91833374132671e-99	0.188499691162541	0.105	0.025	1.96710313091733e-94	0	TSPAN18
1.21721491592468e-98	-3.31613316771984	0.12	0.27	2.41410234275342e-94	0	GNLY
6.77739208260068e-98	0.282929924169674	0.253	0.111	1.34416017174219e-93	0	BICDL1
4.06441154906206e-97	-1.17518821269369	0.007	0.13	8.06094742525478e-93	0	CXCR2
1.06655797371831e-96	-2.23667221809698	0.321	0.454	2.11530442927552e-92	0	NFKBIZ
1.44967547996723e-96	0.290788795359436	0.994	0.844	2.87514137941901e-92	0	PFDN5
5.70655544096217e-95	0.333350745889375	0.676	0.441	1.13178114060603e-90	0	LCK
1.91588502129177e-94	-0.731874531815969	0.061	0.206	3.79977476272796e-90	0	PTPN12
2.08702105159776e-94	-1.0580916780697	0.21	0.358	4.13918885163384e-90	0	CTSW
2.72463045286933e-94	-1.00976428194076	0.25	0.402	5.40375957717574e-90	0	ID2
5.3556751288758e-94	0.275804363527957	0.999	0.942	1.06219104830994e-89	0	RPS9
9.13028329417459e-94	0.349937482791453	0.996	0.87	1.81080908573365e-89	0	RPL21
1.13265708058466e-93	-1.12273411596084	0.027	0.158	2.24639878792355e-89	0	SLC11A1
1.52211220915108e-93	-0.533998295116969	0.007	0.127	3.01880514440933e-89	0	ADGRG1
6.22913575305559e-93	-0.847004430609007	0.007	0.126	1.23542449390352e-88	0	PILRA
8.14464502508069e-93	0.297887011712234	0.397	0.216	1.61532744782425e-88	0	ICAM2
9.59503981009499e-93	-0.931064903151313	0.009	0.13	1.90298424553614e-88	0	SLC43A2
1.68815526270112e-92	-1.61047551480157	0.072	0.216	3.34811833251513e-88	0	IFITM3
1.80026303344533e-92	0.283122353035842	0.51	0.305	3.57046167423213e-88	0	ARHGAP15
6.06226954839174e-92	0.285163202980855	0.988	0.801	1.20232991953253e-87	0	RPL31
2.31086904198214e-91	-0.92778283316189	0.112	0.261	4.58314657096318e-87	0	LYST
6.5908371111577e-91	-1.33845378040087	0.009	0.128	1.30716072425591e-86	0	S100P
2.66147724627328e-90	0.30144002993395	0.969	0.765	5.27850782253379e-86	0	HNRNPA1
1.092073069027e-89	-1.10274773811325	0.019	0.141	2.16590851780125e-85	0	ACSL1
1.96146658449927e-89	0.293188697819434	0.996	0.857	3.8901766770374e-85	0	NACA
2.94015418764582e-89	-0.824327894561915	0.062	0.202	5.83120780035796e-85	0	ARHGAP26
6.10373994848538e-89	0.29740635210717	0.277	0.134	1.21055474398311e-84	0	CD84
1.71295110400887e-88	0.161364669907835	0.109	0.03	3.3972959245808e-84	0	EEPD1
2.72275630128197e-88	0.267710522221136	0.2	0.083	5.40004257233253e-84	0	KDSR
4.4685169906331e-88	0.307977802622406	0.754	0.517	8.86240974752263e-84	0	GIMAP7
6.30932833722604e-88	0.175953675156627	0.924	0.724	1.25132908912204e-83	0	GAPDH
9.25099302303781e-88	-1.10578832317273	0.045	0.177	1.83474944625909e-83	0	MAFF
3.0524349229415e-87	-0.960755722849921	0.051	0.184	6.05389418266989e-83	0	SPON2
9.01826618594226e-87	0.286883919783428	0.199	0.083	1.78859273265793e-82	0	LPAR6
9.30854024044955e-87	-0.984106849005635	0.045	0.176	1.84616278588836e-82	0	CPPED1
2.85637786088794e-85	-1.03726268284886	0.015	0.131	5.66505421149906e-81	0	AC007032.1
4.58696733679148e-85	-1.53473818419771	0.225	0.361	9.09733231905855e-81	0	NCF1
7.17629072793136e-85	0.259222991889824	0.242	0.11	1.42327374007063e-80	0	SIT1
1.29886598324172e-83	-0.715549225818281	0.037	0.161	2.5760409045633e-79	0	PECAM1
1.37289456842445e-83	0.321601664978609	0.564	0.358	2.72286179755622e-79	0	OCIAD2
2.06715806868797e-83	0.229442253561201	0.828	0.593	4.09979459762885e-79	0	PPP2R5C
2.48983641594013e-83	0.203487349002103	0.99	0.889	4.93809256373405e-79	0	CALM1
4.67703793648916e-83	0.201805437210587	0.1	0.027	9.27596933943895e-79	0	FXYD7
7.82461105839916e-83	-0.906256444845609	0.71	0.708	1.55185511121231e-78	0	LCP1
1.08087057965749e-82	0.313490331295512	0.496	0.304	2.14369062063471e-78	0	MIF
1.28762052212555e-82	-0.447241829039495	0.988	0.971	2.5537377815316e-78	0	HLA-E
1.43747604549797e-82	0.292000383299424	0.216	0.096	2.85094624103611e-78	0	TBC1D4
2.06611408958801e-82	0.286845075971152	0.998	0.925	4.0977240738799e-78	0	TMSB10
2.60805012450795e-82	-2.20826808844094	0.801	0.798	5.17254581193663e-78	0	IFITM2
4.83761131572927e-82	-0.85564807872565	0.009	0.117	9.59443452248586e-78	0	CSF2RB
9.54854064537097e-82	-1.44566906330513	0.118	0.255	1.89376206619642e-77	0	SLC25A37
9.80521058568987e-82	0.311897425898425	0.531	0.332	1.94466741545987e-77	0	LAT
1.11330992390955e-81	-0.549035936197501	0.018	0.132	2.2080275720898e-77	0	ITGAM
2.2406100318268e-81	0.301428735494099	0.945	0.758	4.4438018761221e-77	0	TSC22D3
6.73814007601284e-81	-0.815009065116717	0.938	0.919	1.33637532127563e-76	0	PNRC1
3.07103889540756e-80	0.264967383086179	0.85	0.629	6.09079144126182e-76	0	SSR4
1.73494942716544e-79	-0.666281606911429	0.936	0.877	3.44092519889721e-75	0	CYBA
2.99828056188524e-79	-0.404009687781859	0.004	0.105	5.94648983838699e-75	0	C1orf21
5.38621376601882e-79	0.307608534140529	0.691	0.483	1.06824777621451e-74	0	GTF3A
7.06346855467847e-79	0.295688925492133	0.353	0.195	1.40089771844938e-74	0	FAM102A
9.26522685108287e-79	0.294014292031873	0.758	0.543	1.83757244137527e-74	0	NDUFS5
1.66890078942487e-78	0.25627006169984	0.194	0.083	3.30993093566634e-74	0	TRIB2
2.15838840106461e-78	0.267324116623812	0.648	0.433	4.28073171583144e-74	0	NSD3
2.37770185562994e-78	0.2011976023661	0.458	0.271	4.71569609027086e-74	0	PAG1
4.0152502146519e-78	-0.738031141623523	0.007	0.109	7.96344575071911e-74	0	DOCK5
4.97144132107902e-78	0.233136448615856	0.794	0.568	9.85985957209602e-74	0	SRSF7
6.10367065792077e-78	0.277843245911522	0.877	0.67	1.21054100158543e-73	0	HSPA8
1.14829524367607e-77	0.203650169792269	0.112	0.035	2.27741395678276e-73	0	AP002884.1
1.57184846417456e-77	-0.784339865566819	0.013	0.119	3.1174470589974e-73	0	CLEC7A
2.07571625373635e-77	0.28843435127249	0.883	0.666	4.11676804603531e-73	0	SLC25A6
2.9196753913703e-77	-0.740426717123554	0.022	0.132	5.79059220370472e-73	0	NFIL3
3.05241682451323e-77	0.26492362986488	0.272	0.136	6.05385828805709e-73	0	TESPA1
9.52849985188357e-77	0.286033556051923	0.738	0.523	1.88978737562407e-72	0	FAM107B
1.81558264977123e-76	-1.07433541755686	0.231	0.352	3.60084506929128e-72	0	MYO1F
2.18412571275233e-76	-0.484804097202327	0.013	0.118	4.3317765261017e-72	0	AOAH
3.1585336543822e-76	0.251273521183515	0.822	0.605	6.26431979673622e-72	0	ANKRD12
4.0378074134848e-76	0.290672600472119	0.686	0.466	8.0081834431644e-72	0	EID1
3.53496430674824e-75	0.278879236765055	0.929	0.729	7.01089470957378e-71	0	EIF3K
4.76842543986003e-75	-0.570660531129911	0.033	0.147	9.4572181748744e-71	0	METRNL
6.95063442764473e-75	-0.628242536331904	0.015	0.119	1.37851932603478e-70	0	KLRF1
1.60936682735631e-74	0.249140423777607	0.612	0.403	3.19185722869577e-70	0	LDHA
4.04353672852855e-74	0.308286850489565	0.995	0.833	8.01954639369067e-70	0	RPS13
4.17338565503583e-74	0.257928817982954	0.216	0.101	8.27707576963255e-70	0	ATP8B2
4.8206675083573e-74	0.290014144235503	0.484	0.301	9.56082986932503e-70	0	BIN1
5.72297759827743e-74	0.198165296873935	0.11	0.035	1.13503814706636e-69	0	USP46
6.10230625203623e-74	-0.969634008866021	0.006	0.103	1.21027039896634e-69	0	PROK2
6.87625041085065e-74	0.167173894020005	0.362	0.195	1.36376674398401e-69	0	ANXA2
7.96175755709669e-74	-0.646535877989927	0.006	0.103	1.57905537629899e-69	0	HCK
1.384669007466e-73	0.25976509921253	0.289	0.151	2.74621404250732e-69	0	THEM4
1.95074072583914e-73	-0.6232470476282	0.026	0.135	3.86890408155676e-69	0	MCTP2
3.2083120876843e-73	-0.704299350611184	0.98	0.967	6.36304536350428e-69	0	H3F3B
3.58210009118186e-73	0.194713388204937	0.135	0.049	7.10437911084098e-69	0	HAPLN3
7.19618017523139e-73	-0.528386865724959	0.012	0.111	1.42721841415364e-68	0	SYK
9.86545890731409e-73	0.266290163275964	0.419	0.251	1.9566164650876e-68	0	SPTAN1
1.16468021690389e-72	-1.12627725483109	0.275	0.39	2.30991027418549e-68	0	VASP
1.07665462791668e-71	-0.642120782496723	0.01	0.108	2.13532912354715e-67	0	RAB31
1.0816911044352e-71	0.275754300638044	0.57	0.373	2.14531796742632e-67	0	RWDD1
1.21967452531939e-71	0.266747373267335	0.794	0.58	2.41898048606595e-67	0	ANP32B
1.52668650817322e-71	0.257083120564441	0.835	0.617	3.02787735165994e-67	0	SNRPD2
1.72326288414811e-71	-1.28440802555681	0.011	0.108	3.41774727813095e-67	0	CCL3L1
1.83685284995379e-71	0.304069538108135	0.745	0.526	3.64303025731335e-67	0	ETS1
1.9812585453657e-71	0.282364193516432	0.745	0.529	3.92943007302379e-67	0	EVL
3.40792132961191e-71	0.190256947694534	0.183	0.078	6.7589303730193e-67	0	LMNA
3.55295838776273e-71	-0.701610741192518	0.007	0.1	7.04658237044982e-67	0	PLBD1
5.45270874961588e-71	-0.670886931177411	0.008	0.102	1.08143572631132e-66	0	LILRB2
6.0203928009319e-71	-0.747085621824775	0.007	0.102	1.19402450420882e-66	0	PYGL
6.51970574877262e-71	0.239722881206401	0.324	0.177	1.29305324115407e-66	0	FKBP11
6.55023541350732e-71	0.270542293657713	0.323	0.179	1.29910818956091e-66	0	CDC25B
6.95713292083457e-71	0.287783079434868	0.501	0.323	1.37980817218912e-66	0	MCUB
7.33203477242151e-71	0.374205473407547	0.358	0.21	1.45416245641436e-66	0	RGS1
8.30191338150182e-71	0.333656109449884	0.995	0.834	1.64651848095326e-66	0	RPS23
5.24652465671545e-70	-0.703234004798205	0.049	0.162	1.04054323516638e-65	0	RNF130
6.68712313113657e-70	0.126012805378274	0.744	0.495	1.32625713059832e-65	0	CD99
9.50353863812215e-70	-0.980926454515656	0.051	0.165	1.88483681809877e-65	0	CD83
1.78044131158525e-69	-1.15261155939304	0.027	0.131	3.53114925326702e-65	0	CCL3
2.35259437611824e-69	-0.979918238954408	0.015	0.112	4.6659004261553e-65	0	LUCAT1
5.14456585815436e-69	-1.00903606886857	0.008	0.1	1.02032174664775e-64	0	FFAR2
1.17656341493609e-68	0.279612471265663	0.633	0.435	2.33347822084274e-64	0	EIF3D
2.91426500686659e-68	-1.16322365324848	0.037	0.143	5.7798617881185e-64	0	FCN1
3.93929647691066e-68	0.256907502345427	0.693	0.485	7.81280670265692e-64	0	EIF3L
5.12736369635878e-68	-0.890701556562051	0.151	0.277	1.01691004189884e-63	0	ACTN1
6.62284476261562e-68	-0.670118188133327	0.009	0.101	1.31350880176956e-63	0	SLC15A3
6.82767667232185e-68	0.269777583995119	0.632	0.436	1.35413311442159e-63	0	CUTA
8.8277429431515e-68	0.253560706556472	0.887	0.673	1.75080625791524e-63	0	NDUFA4
2.27916440892174e-67	-0.81300236183785	0.021	0.119	4.52026677221449e-63	0	CYBB
2.30192701290587e-67	0.298795823388825	0.953	0.802	4.56541184469621e-63	0	KLF2
4.38738287548974e-67	-0.579559464849975	0.01	0.101	8.70149645695881e-63	0	TIMP2
6.24734420696201e-67	0.218482819640904	0.185	0.084	1.23903577656677e-62	0	CASK
1.02013366699382e-66	-0.498648605475433	0.012	0.105	2.02323110174884e-62	0	LAT2
1.04101457880621e-66	-1.10902746595508	0.277	0.384	2.06464421414635e-62	0	PSAP
2.36092059871569e-66	0.250783465569006	0.592	0.39	4.68241382343282e-62	0	BCL11B
2.8547316953742e-66	0.294580620375409	0.399	0.243	5.66178937143566e-62	0	DDIT4
4.53930264017171e-66	0.243316249775268	0.954	0.747	9.00279892625256e-62	0	PPIA
5.53959473700574e-66	-0.89806474084337	0.459	0.519	1.09866782419035e-61	0	IQGAP1
6.37049526726644e-66	0.263519215976817	0.615	0.425	1.26346032635695e-61	0	ATP5PD
3.17527818561587e-65	0.240883672014575	0.226	0.112	6.29752922553196e-61	0	ZNF831
4.05218124821713e-65	0.264663177208762	0.592	0.401	8.03669106958903e-61	0	ABRACL
9.76679126952997e-65	-0.827848703219389	0.037	0.14	1.93704771248588e-60	0	TRDC
1.63681169702499e-64	0.247163245358778	0.253	0.133	3.24628863870965e-60	0	DNPH1
2.91548132241617e-64	0.21398458114597	0.187	0.086	5.78227410674799e-60	0	TENT5C
3.09840911828814e-64	-0.745756819757491	0.044	0.15	6.14507480430088e-60	0	MAP3K8
4.34536753873071e-64	-0.66048460987587	0.093	0.215	8.61816743956463e-60	0	CD8B
7.08363253087205e-64	-0.780100836070183	0.049	0.154	1.40489683984785e-59	0	CLIC3
9.90875105664074e-64	-0.784838837836656	0.019	0.112	1.96520259706356e-59	0	LINC00528
2.23495535491502e-63	0.229061033742335	0.383	0.229	4.43258695540295e-59	0	CDKN1B
2.63384685469188e-63	0.244194609002201	0.388	0.238	5.2237084669104e-59	0	DUT
3.88475488136091e-63	0.190428695680165	0.157	0.067	7.7046343562031e-59	0	PATJ
8.93227445717532e-63	-2.51136970083166	0.283	0.378	1.77153799309158e-58	0	SOD2
1.20380572615091e-62	-0.530754894550152	0.077	0.192	2.3875078966751e-58	0	CD8A
1.75687710814903e-62	0.23578884588328	0.985	0.866	3.48441436859198e-58	0	MT-ND5
1.95824993244597e-62	0.270274190782811	0.518	0.342	3.88379709102009e-58	0	PPA1
3.29514210382603e-62	-1.04837372622753	0.093	0.206	6.53525533451817e-58	0	FOXO3
3.92390512862455e-62	0.20158564386061	0.187	0.087	7.78228104160106e-58	0	CDR2
5.11813783258133e-62	-0.805309940370033	0.046	0.149	1.01508027633586e-57	0	MSRB1
1.10506069505797e-61	0.246617982454844	0.513	0.337	2.19166687650847e-57	0	NDUFB9
2.22104298785701e-61	-1.00204792072897	0.06	0.166	4.40499455781681e-57	0	MBOAT7
2.26267891412828e-61	-1.09369597118287	0.063	0.17	4.48757109039062e-57	0	PPIF
2.85192513984071e-61	0.250430098109683	0.793	0.592	5.65622312984608e-57	0	EIF3H
3.37702618374683e-61	0.229710212010675	0.328	0.189	6.69765603022508e-57	0	DGKA
1.61139738016318e-60	-2.00933530048116	0.218	0.32	3.19588442407764e-56	0	CCL5
1.73010036356578e-60	-0.938015824553614	0.076	0.184	3.43130805106002e-56	0	MEGF9
8.89877785018036e-60	-0.850282919346674	0.445	0.508	1.76489461102627e-55	0	CAP1
2.19297646385659e-59	-0.6400481847124	0.698	0.706	4.34933022076677e-55	0	ARPC5
2.6393231674382e-59	-0.500506414352822	0.999	0.991	5.23456963798017e-55	0	HLA-B
2.84799900631259e-59	0.257454664302758	0.695	0.499	5.64843642921976e-55	0	HIGD2A
3.14528858394564e-59	0.244243954268914	0.397	0.244	6.23805084853938e-55	0	CAMK4
3.42185461833504e-59	-0.738898213077962	0.187	0.301	6.78656426454389e-55	0	CTSD
4.38520567100779e-59	0.173988326063296	0.156	0.068	8.69717840730974e-55	0	PIEZO1
4.55321836662779e-59	0.16206761970191	0.752	0.538	9.03039798653291e-55	0	CD44
8.03646060764954e-59	0.217108585401674	0.258	0.139	1.59387123231513e-54	0	MARCH9
1.20727668962843e-58	0.216239785099853	0.332	0.195	2.39439185854007e-54	0	MALT1
1.28718862766364e-58	-1.23308945399201	0.06	0.162	2.5528812052453e-54	0	CST3
1.34112842278728e-58	0.226900353300465	0.804	0.605	2.65986000091401e-54	0	EIF3G
2.1454123955562e-58	0.251511838581479	0.804	0.596	4.25499640410661e-54	0	TOMM20
2.1712859422948e-58	0.202725530045226	0.668	0.46	4.30631140935328e-54	0	VAMP8
2.46206274671944e-58	0.174336906254169	0.15	0.065	4.88300904556866e-54	0	PKIA
7.17999722150475e-58	-0.393874687183092	0.981	0.96	1.42400884894104e-53	0	DDX5
1.13493368045464e-57	0.193625890379365	0.155	0.069	2.25091396844569e-53	0	MFHAS1
2.34328815049172e-57	-1.34652230790683	0.313	0.398	4.64744338887022e-53	0	CEBPB
3.12733646608378e-57	0.187115450921413	0.148	0.064	6.20244641318396e-53	0	ICOS
6.06403523375876e-57	-1.70994353591044	0.722	0.704	1.20268010791138e-52	0	IER2
6.98831905269672e-57	-0.803374695223676	0.383	0.461	1.38599331772134e-52	0	FAM49B
1.17581313464638e-56	-1.0044859680751	0.437	0.504	2.33199018994416e-52	0	MAP1LC3B
1.50086570746982e-56	-0.596196035678309	0.957	0.917	2.97666695762489e-52	0	OAZ1
1.52103895637773e-56	0.240613694311182	0.885	0.682	3.01667656218396e-52	0	SUMO2
2.3818741226107e-56	-1.21881924984753	0.415	0.486	4.72397094737381e-52	0	ANP32A
2.83151005792036e-56	-0.676444126658508	0.083	0.189	5.61573389787345e-52	0	SKAP2
3.79110769857767e-56	-0.64419367956936	0.79	0.767	7.5189038985891e-52	0	TPM3
4.19701520088532e-56	0.228210196569681	0.729	0.522	8.32394024791585e-52	0	LEPROTL1
4.66291680984782e-56	-0.626681147902484	0.019	0.103	9.24796290897119e-52	0	CSTA
7.59091140392477e-56	-0.810073906712801	0.087	0.196	1.5055054587404e-51	0	HLA-DRB1
1.06490134548893e-55	0.184137831233784	0.155	0.07	2.11201883850819e-51	0	AL365361.1
1.0747827647929e-55	-0.599328733702935	0.025	0.112	2.13161665741377e-51	0	DENND3
1.09980608731618e-55	0.224032293053289	0.732	0.532	2.18124541297418e-51	0	HMGN1
1.250117238539e-55	0.150065480467823	0.262	0.144	2.4793575191944e-51	0	HIVEP2
2.36797410973508e-55	0.127853104122804	0.33	0.194	4.69640305183759e-51	0	MAP3K1
4.16701661656028e-55	0.227017358367745	0.506	0.337	8.26444405562399e-51	0	CMPK1
4.71736878539784e-55	-0.624540102788072	0.036	0.127	9.35595751207954e-51	0	PAK1
4.73866706055101e-55	0.213685215031694	0.263	0.147	9.39819838119082e-51	0	TMEM173
5.86225161042131e-55	0.233936966550457	0.467	0.309	1.16266036189486e-50	0	NDUFV2
6.90664628771557e-55	0.201672882818795	0.502	0.326	1.36979515824263e-50	0	EZR
7.2943833815269e-55	-1.03883250137468	0.159	0.264	1.44669505605823e-50	0	JAML
2.65292214294134e-54	-1.33821800458598	0.18	0.285	5.26154048609555e-50	0	IFRD1
3.76338963509182e-54	0.22670353885986	0.758	0.554	7.46393066327761e-50	0	ATP5F1D
5.93207860235386e-54	0.238497369948896	0.692	0.501	1.17650914920484e-49	0	SMDT1
6.19397206898933e-54	0.223658891179002	0.78	0.577	1.22845048044265e-49	0	ERP29
8.94787206244824e-54	0.218209528129149	0.563	0.388	1.77463146614536e-49	0	CD47
9.44648849479843e-54	0.219577425332016	0.673	0.484	1.87352206317337e-49	0	PTGES3
9.4639998022459e-54	0.218848319446528	0.918	0.739	1.87699508077943e-49	0	OST4
9.52657171986884e-54	0.235816728071884	0.484	0.327	1.88940496920159e-49	0	TMEM14B
9.94194989580612e-54	-0.695272079369391	0.027	0.112	1.97178692283523e-49	0	STX3
1.02525256342919e-53	0.247474393299127	0.536	0.367	2.03338340904912e-49	0	SSB
1.26233613785567e-53	0.205236008578362	0.889	0.683	2.50359126220916e-49	0	ZFAS1
1.4490195539547e-53	0.349658849161062	0.584	0.418	2.87384048135836e-49	0	TRBC1
3.66272427774843e-53	0.217741776006171	0.88	0.675	7.26428106005846e-49	0	COX6C
1.20750187637321e-52	0.151606166577019	0.131	0.056	2.39483847141098e-48	0	MINK1
1.74073889375217e-52	-0.685108275161093	0.044	0.134	3.45240744797869e-48	0	APOBR
1.97610085153272e-52	0.193614229690427	0.156	0.072	3.91920081884484e-48	0	GPR171
2.03481469738777e-52	-0.858504175572296	0.109	0.212	4.03564798932917e-48	0	JMJD6
2.1829087893562e-52	-0.948582761200788	0.295	0.389	4.32936300193014e-48	0	CD55
2.33393926062621e-52	-0.702149675419917	0.229	0.333	4.62890173559996e-48	0	SAMD3
3.44662019918024e-52	-0.812926385910137	0.142	0.244	6.83568184103416e-48	0	APLP2
5.474681753628e-52	-1.000506735195	0.029	0.113	1.08579363219704e-47	0	IFIT2
7.30560665816416e-52	-0.974985878974258	0.058	0.151	1.4489209685137e-47	0	RNF19B
7.78710486276291e-52	-1.1749447471731	0.202	0.3	1.54441650743177e-47	0	KDM6B
1.01538617359192e-51	0.220519821854823	0.85	0.651	2.01381539808485e-47	0	EDF1
1.35499409616111e-51	-0.757608197946043	0.114	0.218	2.68735979091633e-47	0	CCPG1
1.36406177625898e-51	0.159028664159268	0.112	0.045	2.70534372085443e-47	0	DPP4
1.378696395754e-51	0.218720345532451	0.342	0.209	2.73436856169891e-47	0	HSPB1
1.86352764564388e-51	-0.647245846942124	0.076	0.175	3.69593437960551e-47	0	TET2
2.03891415160497e-51	0.204549946305806	0.926	0.73	4.04377843687814e-47	0	SARAF
2.05379495041862e-51	0.179281062484761	0.167	0.08	4.07329152516525e-47	0	TMEM156
2.24586087793632e-51	-0.812998486298971	0.397	0.454	4.45421587921111e-47	0	CD63
3.285325576856e-51	0.202810901948588	0.698	0.51	6.51578621657851e-47	0	C9orf16
4.07215404192117e-51	-0.625330587052136	0.023	0.104	8.07630311134225e-47	0	ETS2
4.8679652261237e-51	0.209120791203388	0.408	0.26	9.65463543297113e-47	0	PARP1
7.38109126231009e-51	0.239548843232894	0.423	0.274	1.46389183005396e-46	0	RASGRP1
8.34485832406018e-51	0.227067703943511	0.599	0.423	1.65503575141085e-46	0	SNU13
8.36064131447617e-51	-2.58578232359302	0.648	0.646	1.65816599190006e-46	0	SAT1
1.32214235875799e-50	0.167000522531947	0.862	0.648	2.62220494012472e-46	0	C12orf57
2.13864434326874e-50	0.221652236325553	0.498	0.337	4.24157332600489e-46	0	PSMC5
2.67161758070547e-50	0.206235712914282	0.279	0.164	5.29861914781315e-46	0	TMEM14C
3.00992558617156e-50	-0.755938330986139	0.108	0.207	5.96958541505406e-46	0	NUP214
3.18380477672589e-50	-0.817562515827981	0.119	0.221	6.31444001368045e-46	0	MAP2K3
5.19973367564469e-50	0.200845224122853	0.308	0.185	1.03126317989061e-45	0	MRPL14
5.23201425818804e-50	-0.571212726531043	0.102	0.202	1.03766538782643e-45	0	APMAP
5.7050468952384e-50	0.215722596935201	0.458	0.307	1.13148195073263e-45	0	PHB2
6.04973778861063e-50	0.169761826004546	0.449	0.292	1.19984449561515e-45	0	PKM
7.39751307316274e-50	-0.851802072199542	0.176	0.275	1.46714876780037e-45	0	ASAH1
1.5808662459779e-49	0.209678100204195	0.798	0.602	3.13533202564797e-45	0	UXT
1.6005625887268e-49	0.12372192991933	1	0.999	3.17439578222187e-45	0	TMSB4X
4.01052203131629e-49	0.190002285698602	0.28	0.165	7.9540683447096e-45	0	HELB
4.28398388365358e-49	0.196759051809762	0.144	0.068	8.49642523645014e-45	0	TIAM1
5.48275735492515e-49	0.199786027417872	0.192	0.1	1.08739526620231e-44	0	ELK3
7.56353614185505e-49	0.162919710907684	0.678	0.483	1.50007612301411e-44	0	SEC61B
7.60601523719732e-49	0.202874887751001	0.435	0.284	1.50850100199334e-44	0	M6PR
9.62878919162757e-49	0.212697216432383	0.902	0.721	1.9096777603755e-44	0	SF1
9.87495449342076e-49	0.191105618971235	0.396	0.255	1.95849972468014e-44	0	FAM89B
1.12915135710342e-48	-0.739140108784257	0.143	0.244	2.23944588654322e-44	0	IGF2R
1.24755478251299e-48	-1.59700881042032	0.15	0.248	2.47427540015802e-44	0	HLA-DRA
1.50704858703884e-48	0.173793894869795	0.355	0.219	2.98892946267414e-44	0	SS18L2
2.0647921571862e-48	0.224392864427658	0.496	0.341	4.09510228534739e-44	0	RPL22L1
2.13595811026831e-48	0.211905320407358	0.482	0.32	4.23624572009515e-44	0	SNRPN
2.23156919020905e-48	0.15643640947273	0.152	0.072	4.42587117494161e-44	0	PHTF2
3.86713839636679e-48	0.200632104291241	0.411	0.268	7.66969558151426e-44	0	ANP32E
4.56535658706161e-48	0.232082798422663	0.559	0.394	9.0544717191193e-44	0	KMT2A
6.49300843466108e-48	-0.619135921503935	0.035	0.116	1.28775836284633e-43	0	SULT1A1
6.729998020338e-48	0.119972065430139	0.141	0.064	1.33476050737364e-43	0	GALM
8.71786997741995e-48	0.197942597039517	0.603	0.425	1.7290151526217e-43	0	SEC61G
9.38349501475571e-48	0.193348114024823	0.233	0.131	1.8610285662765e-43	0	MPRIP
9.54517096823743e-48	-0.801540243761302	0.058	0.147	1.89309375813053e-43	0	NCF4
1.16807269697008e-47	-0.973673187493689	0.118	0.214	2.31663857990075e-43	0	CSRNP1
1.18910473937876e-47	0.195482572129552	0.273	0.159	2.35835142960989e-43	0	REXO2
1.30094222201289e-47	0.172078737415408	0.766	0.566	2.58015870891817e-43	0	PPIB
1.40334469307736e-47	0.141670215530582	0.995	0.924	2.78325352978033e-43	0	JUND
1.53742216049854e-47	0.144155450175996	0.113	0.047	3.04916937091675e-43	0	PVT1
1.62187115643634e-47	0.199085561571198	0.403	0.263	3.21665706456019e-43	0	PPP1CC
1.68875941808396e-47	0.187641823231193	0.756	0.55	3.34931655388592e-43	0	DDX24
1.94188086819095e-47	0.198625720416899	0.401	0.261	3.85133232588311e-43	0	SSR3
2.0148061315238e-47	0.220558247743746	0.541	0.38	3.99596500065114e-43	0	C1QBP
2.265512990626e-47	-1.04306525622736	0.589	0.594	4.49319191430854e-43	0	MCL1
2.6210875178953e-47	-0.496547256240117	0.993	0.981	5.19840287424176e-43	0	ACTB
2.67103584749255e-47	0.199709414072455	0.38	0.245	5.29746539633197e-43	0	RANBP1
4.75816800352524e-47	-0.743623151196383	0.315	0.39	9.4368746013916e-43	0	PYCARD
4.83207751165661e-47	-0.796998291409811	0.522	0.572	9.58345932886856e-43	0	SELL
4.98764597752122e-47	-0.752064640797669	0.147	0.243	9.89199826721784e-43	0	FCGRT
6.53899465369473e-47	-0.414568880119032	0.061	0.15	1.29687880966727e-42	0	MATK
7.94589939994683e-47	0.226745009318425	0.995	0.849	1.57591022799145e-42	0	PTMA
8.12612664469876e-47	0.188545286863519	0.295	0.177	1.6116546974431e-42	0	SINHCAF
8.84122482872089e-47	0.167569603402862	0.2	0.107	1.75348012028021e-42	0	STN1
1.04099043910389e-46	0.149029308451763	0.149	0.071	2.06459633787475e-42	0	AC103724.4
1.19174660971761e-46	0.176075638077308	0.999	0.982	2.36359105105295e-42	0	MT-CO3
1.59588878472799e-46	-0.507007069781177	0.034	0.114	3.16512622675103e-42	0	PGD
2.58355878272931e-46	0.201313096765641	0.616	0.438	5.12397213378705e-42	0	SEPT9
2.74598564519662e-46	-1.88029129805842	0.879	0.844	5.44611333011845e-42	0	NFKBIA
3.34791234537153e-46	0.191774212352634	0.336	0.208	6.63991455457536e-42	0	CCDC107
3.59947274436096e-46	0.16425921700066	0.301	0.183	7.13883429389109e-42	0	SMAP1
3.69709225288461e-46	0.183133697392228	0.999	0.943	7.33244306514604e-42	0	MT-CO1
4.25334711443206e-46	0.172823645085675	0.367	0.233	8.43566333205311e-42	0	TBCB
4.28403223035898e-46	0.184243275175201	0.376	0.243	8.49652112247097e-42	0	NECAP2
4.79093332387106e-46	-0.712826099390877	0.065	0.151	9.50185806123346e-42	0	GRN
4.81930991724444e-46	0.11270455817378	0.782	0.578	9.55813735887091e-42	0	ISG20
5.90396922192703e-46	-0.809572833904885	0.086	0.179	1.17093421578479e-41	0	TLE3
6.15045524428319e-46	0.160061383624467	0.158	0.079	1.21981978859869e-41	0	OGDH
7.08318210585121e-46	0.150410974972201	0.283	0.168	1.40480750705347e-41	0	CMC2
8.13908871538007e-46	0.193716248380902	0.595	0.423	1.61422546492133e-41	0	NDUFB4
8.22190676932626e-46	0.184266060852535	0.244	0.14	1.63065076956048e-41	0	IL27RA
9.72118653314561e-46	0.157940672544566	0.261	0.152	1.92800292511877e-41	0	NCOA7
9.91229758246803e-46	-0.915518372926258	0.186	0.28	1.96590597953088e-41	0	SPAG9
1.23560152829429e-45	-1.14139350595549	0.202	0.293	2.45056851106606e-41	0	CDC42EP3
1.86849076320423e-45	-1.12913266685223	0.049	0.132	3.70577773066296e-41	0	AC023157.3
1.88724630575506e-45	0.164148260784369	0.565	0.392	3.74297559820401e-41	0	DYNLL1
2.03152319690857e-45	0.172419014579781	0.191	0.101	4.02911995642877e-41	0	PTGER2
2.06064549397982e-45	-0.930077202835304	0.778	0.746	4.08687820821018e-41	0	CCNL1
2.07528012351863e-45	-0.814860823872943	0.178	0.273	4.1159030689745e-41	0	GABARAPL1
2.86602459439076e-45	0.167296310746105	0.662	0.479	5.68418657805519e-41	0	HIST1H4C
3.48425272189017e-45	0.202450287704692	0.406	0.269	6.91031842332478e-41	0	DPP7
4.52017569909654e-45	0.194761732592922	0.669	0.493	8.96486446401818e-41	0	CIB1
8.83454802975003e-45	0.196474974668807	0.178	0.093	1.75215591074032e-40	0	MYC
1.02462621683101e-44	-0.599248617505434	0.04	0.12	2.03214117584095e-40	0	STX11
1.1954269906002e-44	-0.518071086831042	0.104	0.198	2.37089035045738e-40	0	AGTRAP
1.25071961762566e-44	0.201250835222093	0.416	0.274	2.48055221763698e-40	0	SEPT1
1.37328926392871e-44	0.186081932761923	0.311	0.192	2.72364459714982e-40	0	CLPP
1.42219782241306e-44	0.202132618887167	0.495	0.34	2.82064494119182e-40	0	PA2G4
2.14797463021984e-44	-0.68362423495183	0.072	0.159	4.26007808411501e-40	0	OGFRL1
2.8273307826993e-44	0.170276521844824	0.238	0.136	5.60744514132752e-40	0	NMRK1
3.19704043079885e-44	0.166570360507863	0.226	0.128	6.34069028640336e-40	0	SOCS1
5.06829793081142e-44	-0.530355978142051	0.068	0.155	1.00519552861783e-39	0	THEMIS2
5.78542558295887e-44	0.137983167183024	0.115	0.05	1.14742345586823e-39	0	MAST4
6.24922721850351e-44	-0.750177644600803	0.033	0.108	1.2394092342458e-39	0	DUSP6
6.34051510866731e-44	-0.602062644211422	0.034	0.11	1.25751436150199e-39	0	PLXNC1
7.30041865384888e-44	-0.42198748877705	0.044	0.125	1.44789203161785e-39	0	LPCAT1
1.01812215739389e-43	0.169763232677058	0.152	0.076	2.01924167475929e-39	0	LRRC8C
1.18879116173805e-43	0.184150537460551	0.331	0.209	2.35772951107507e-39	0	TRAPPC6A
1.40178564694043e-43	0.176573503402903	0.239	0.138	2.78016147357695e-39	0	SLC4A7
2.25493046718065e-43	0.166951050568134	0.442	0.297	4.47220359555938e-39	0	SVIP
2.44701459220724e-43	-0.728809152230099	0.183	0.275	4.85316404072461e-39	0	QKI
2.45501670089863e-43	0.126761782225255	0.135	0.064	4.86903462289226e-39	0	REEP3
3.35457513977135e-43	-0.571196518082365	0.612	0.609	6.65312887470851e-39	0	RAP1B
4.30109458902063e-43	-0.894798403969502	0.039	0.115	8.53036089840462e-39	0	OSM
4.73791045152113e-43	0.189667649846114	0.443	0.302	9.39669779850185e-39	0	IGBP1
5.00219256625627e-43	-0.627262169581542	0.091	0.181	9.92084851665607e-39	0	PICALM
5.50802935493729e-43	0.196627335379583	0.598	0.428	1.09240746196471e-38	0	UFC1
5.87847807333753e-43	-0.654227316375255	0.486	0.53	1.16587855628503e-38	0	LSP1
6.49906871609602e-43	0.158365217991728	0.494	0.338	1.28896029846332e-38	0	KIF2A
6.62707179220356e-43	0.195185731120204	0.579	0.413	1.31434714854773e-38	0	RTRAF
8.29696083902587e-43	0.162604496911428	0.197	0.108	1.645536243204e-38	0	PMVK
8.56930255602146e-43	0.173786184039924	0.371	0.241	1.69954977593574e-38	0	SSBP4
9.90136113414184e-43	0.153102753906023	0.425	0.281	1.96373695373435e-38	0	FGFR1OP2
1.02171643788577e-42	0.192684432340526	0.317	0.199	2.02637021125884e-38	0	CFAP97
1.33008538310911e-42	-0.528681685895125	0.045	0.125	2.6379583403203e-38	0	FNDC3B
1.46142754909043e-42	-0.6011013435256	0.055	0.137	2.89844925811106e-38	0	NADK
1.68389075543361e-42	0.155567532766263	0.221	0.126	3.33966053525148e-38	0	TMEM63A
2.30328548351879e-42	-0.506226580903584	0.109	0.204	4.56810609946282e-38	0	YBX3
3.06714820712606e-42	-0.618769405217396	0.069	0.154	6.08307503919312e-38	0	SNX10
3.28656670752374e-42	0.116542638378975	0.597	0.422	6.51824775103184e-38	0	CYLD
4.05432740479075e-42	-0.598556349088053	0.585	0.6	8.0409475419215e-38	0	DAZAP2
5.38670896771953e-42	0.178024334214756	0.201	0.111	1.06834598956781e-37	0	S1PR1
7.49140349871302e-42	0.160841251874285	0.585	0.412	1.48577005589975e-37	0	NDUFB10
8.1358236734257e-42	0.190199025719071	0.359	0.235	1.61357790915052e-37	0	GSPT1
1.13636461820793e-41	0.192702176223369	0.707	0.527	2.2537519472918e-37	0	C19orf53
1.15357424708292e-41	0.14983002372864	0.124	0.058	2.28788380423955e-37	0	RRS1
2.53645002325079e-41	-0.615136576794639	0.038	0.112	5.0305413311133e-37	0	SLC16A3
3.15352522340758e-41	0.168059965989211	0.44	0.296	6.25438657558426e-37	0	FAM96B
3.28205953081701e-41	0.176818420823214	0.205	0.115	6.50930866746938e-37	0	ARHGAP5
4.08125807272927e-41	-1.01312074759086	0.438	0.471	8.09435913564396e-37	0	BRI3
4.43022407529631e-41	0.163313380331084	0.137	0.066	8.78646340853517e-37	0	LINC00402
4.93354285312732e-41	0.154424904190021	0.14	0.069	9.78469554060742e-37	0	SLC35D2
5.59080906919989e-41	0.183557546516099	0.257	0.155	1.10882516269441e-36	0	CASP8AP2
6.39129828303278e-41	0.164508355523989	0.367	0.236	1.26758618847389e-36	0	BCL7C
7.50102780085467e-41	0.168819284544667	0.453	0.303	1.48767884374351e-36	0	SKAP1
8.20270441817905e-41	-1.37904223745771	0.586	0.602	1.62684236725745e-36	0	IRF1
8.25892775326284e-41	0.184317918668291	0.573	0.408	1.63799314130462e-36	0	MGAT4A
9.04428451672878e-41	0.161142793578989	0.382	0.25	1.79375294820282e-36	0	RSBN1
1.36571847853495e-40	0.179351134784233	0.524	0.369	2.70862945847836e-36	0	SNRPG
1.68513326183301e-40	0.176246347746967	0.59	0.418	3.34212479819341e-36	0	PSIP1
2.68637168620017e-40	0.18467894960651	0.452	0.31	5.32788096524079e-36	0	MT-ND6
4.05095245911657e-40	-0.960347703876318	0.14	0.227	8.03425401216588e-36	0	TMEM154
4.55677671367476e-40	0.181307761008965	0.59	0.426	9.03745525623116e-36	0	POLR1D
4.74808466664302e-40	0.143351677979304	0.223	0.128	9.4168763193531e-36	0	TNFSF12
4.83909422436354e-40	0.180790468302583	0.709	0.526	9.59737557518021e-36	0	NDUFB11
6.22461657214552e-40	-0.706159380214887	0.595	0.605	1.23452820475362e-35	0	ACTR3
7.03204922581379e-40	0.145318838953799	0.144	0.072	1.39466632295565e-35	0	LINC00649
7.49462004240689e-40	0.185015637915147	0.638	0.465	1.48640799301056e-35	0	NDUFB8
1.09585433389402e-39	0.155638513308755	0.629	0.454	2.173407900412e-35	0	C6orf48
1.23003012147559e-39	0.185366253482207	0.472	0.326	2.43951873992254e-35	0	URI1
1.34905138929242e-39	0.179510837053966	0.488	0.341	2.67557362038366e-35	0	COX5A
1.97998793738097e-39	0.192621023432711	0.749	0.575	3.92691007620768e-35	0	NSA2
2.13248115000194e-39	-0.502638516819784	0.063	0.143	4.22934986479885e-35	0	FOSL2
2.6434201474333e-39	-1.02692934470839	0.341	0.398	5.24269517840447e-35	0	SDCBP
3.03811235797213e-39	0.159742366731113	0.674	0.494	6.02548823956612e-35	0	SNHG8
5.13152080818549e-39	0.170553723216965	0.44	0.301	1.01773452188743e-34	0	KRTCAP2
5.20949555118652e-39	-0.851945815985689	0.125	0.209	1.03319925266682e-34	0	NINJ1
5.67642212172214e-39	-0.84675425681995	0.152	0.238	1.12580479940115e-34	0	RTN3
6.25587795606383e-39	0.166711091688074	0.586	0.417	1.24072827502614e-34	0	CLEC2D
8.30363795094465e-39	-0.948195671256605	0.18	0.266	1.64686051481085e-34	0	GADD45B
8.90393205194971e-39	0.154976539697701	0.627	0.453	1.76591684386319e-34	0	TMEM258
1.02456188179971e-38	0.155054396687574	0.294	0.184	2.03201358017337e-34	0	PRKCA
1.08717127707935e-38	0.171602865688517	0.613	0.446	2.15618679383147e-34	0	MINOS1
1.15904984474731e-38	-0.790900507664156	0.072	0.152	2.29874355708733e-34	0	DDIT3
1.30806209097319e-38	-0.461673768454764	0.082	0.165	2.59427954502714e-34	0	AC004687.1
1.49440651709834e-38	0.144012972432857	0.386	0.256	2.96385644536114e-34	0	DSTN
1.64072588711828e-38	0.119427432518474	0.132	0.065	3.25405165192169e-34	0	TIFA
1.90962017330066e-38	0.158830862539822	0.493	0.343	3.7873496897072e-34	0	NDUFC2
3.28131750073441e-38	0.158164466713336	0.257	0.158	6.50783699920655e-34	0	CAMTA1
3.29584174152747e-38	0.15361788228755	0.161	0.086	6.53664292597142e-34	0	PRDX4
3.34647058745093e-38	0.168107455116401	0.64	0.464	6.63705511609142e-34	0	SSBP1
3.7500543062316e-38	-0.589956301627765	0.044	0.117	7.43748270554913e-34	0	KLF10
4.24788855307365e-38	0.176178886687932	0.251	0.153	8.42483736731096e-34	0	KLF12
5.03470548600369e-38	0.159632783729469	0.45	0.306	9.98533139039111e-34	0	TMEM243
6.70833906333657e-38	-0.703522932778484	0.665	0.656	1.33046488643154e-33	0	UBE2D3
6.83862073685195e-38	0.170028153159731	0.719	0.542	1.35630365073985e-33	0	UBE2D2
8.52682679333605e-38	0.179526650295824	0.345	0.228	1.69112555792234e-33	0	METTL26
9.5271810348918e-38	0.175497966509689	0.335	0.219	1.88952581465009e-33	0	POLR2I
1.06471773186924e-37	-0.766663131222041	0.114	0.198	2.11165467761627e-33	0	HOPX
1.07256294682915e-37	0.167303487091761	0.459	0.32	2.12721409244625e-33	0	EIF3I
1.10909485082318e-37	0.145635685066647	0.55	0.39	2.19966781763761e-33	0	HNRNPF
1.19824020356363e-37	0.157559618432084	0.534	0.38	2.37646979572775e-33	0	DYNLRB1
1.51428970402463e-37	0.164168474157591	0.679	0.499	3.00329076999205e-33	0	ATP5PO
1.64656515524637e-37	0.178996649961104	0.912	0.729	3.26563267240012e-33	0	ATP5MC2
2.08519316284464e-37	0.128732960518419	0.531	0.373	4.13556359986978e-33	0	IFITM1
2.72137693222379e-37	0.115774731769264	0.116	0.054	5.39730686967945e-33	0	AL162377.1
3.03074838953433e-37	0.122093314970788	0.222	0.131	6.01088328096344e-33	0	CRYBG1
3.76677388705628e-37	0.181326696634124	0.506	0.363	7.47064265019873e-33	0	PIK3R1
3.85387814400986e-37	0.171368115742832	0.236	0.143	7.64339652301476e-33	0	WWP1
5.91224284690965e-37	0.170670464398645	0.199	0.114	1.17257512382759e-32	0	AC013264.1
6.31699638538786e-37	0.137348348441596	0.542	0.383	1.25284989311398e-32	0	EIF3A
6.3400470113948e-37	0.119735042721997	0.1	0.045	1.25742152376993e-32	0	PFKP
6.43132118779202e-37	0.168394667520821	0.639	0.47	1.27552393117479e-32	0	ACAP1
6.56731890526446e-37	-0.517035482334093	0.38	0.45	1.3024963584811e-32	0	PLAC8
7.38009321868968e-37	0.151265131570168	0.236	0.14	1.46369388806272e-32	0	BEX2
1.30582909691986e-36	-0.341209981048661	0.056	0.131	2.58985084792115e-32	0	MTSS1
1.89896482260774e-36	0.137720128235512	0.148	0.077	3.76621693267792e-32	0	P2RY10
2.00374119526309e-36	0.165406975359118	0.541	0.386	3.97401991256529e-32	0	GIMAP1
2.21606615031469e-36	-0.664893272122976	0.07	0.146	4.39512399591912e-32	0	CPD
3.17645263092336e-36	0.168764483951394	0.302	0.193	6.29985850291031e-32	0	ITK
3.20850363091748e-36	0.181694248968159	0.562	0.413	6.36342525119865e-32	0	SNRPF
3.24072812879338e-36	0.170442912252354	0.443	0.305	6.4273360978359e-32	0	NSMCE3
3.36584070868953e-36	0.15860604211833	0.79	0.608	6.67547187754394e-32	0	COX7A2
3.50360034035794e-36	0.160704006517907	0.706	0.528	6.9486905550319e-32	0	TRAF3IP3
4.77196941096314e-36	-0.590366512684319	0.072	0.149	9.46424693276319e-32	0	FRAT2
5.31776411697799e-36	0.134292007097903	0.365	0.245	1.05467215732024e-31	0	TSPYL1
5.4186769117544e-36	0.149154217978475	0.492	0.347	1.07468619190825e-31	0	NOL7
7.04956271810277e-36	0.127576039238534	0.103	0.047	1.39813977388132e-31	0	LINC00324
8.08222021449958e-36	0.168607370045783	0.419	0.287	1.6029467351417e-31	0	TECR
8.40908037224541e-36	-0.120489946024323	0.985	0.91	1.66777291022743e-31	0	JUNB
9.2042226354739e-36	0.11469772511845	0.205	0.118	1.82547347529354e-31	0	PRDM1
1.01871950429292e-35	-0.9644354194583	0.244	0.317	2.02042639286415e-31	0	RNF149
1.03982452530101e-35	0.153576405814808	0.317	0.205	2.06228398102949e-31	0	METTL5
1.08550766192362e-35	0.16773722324265	0.359	0.241	2.15288734589311e-31	0	RNASEH2B
1.63620205019421e-35	0.128324443348561	0.101	0.046	3.24507952615018e-31	0	TMEM116
1.85264160357813e-35	0.157709839983199	0.204	0.119	3.67434409237651e-31	0	TP53TG1
2.25307481936801e-35	0.167463465884739	0.446	0.312	4.46852328925257e-31	0	NAP1L4
2.39148311909361e-35	0.183657184146808	0.954	0.793	4.74302847009836e-31	0	ATP5MG
2.88207556796473e-35	0.170330754349477	0.251	0.156	5.71602047394445e-31	0	SFXN1
4.2091847902652e-35	0.104189934408645	0.545	0.394	8.34807619453297e-31	0	H1FX
5.24135395728912e-35	0.161414857930303	0.223	0.134	1.03951773034915e-30	0	ARL14EP
5.8820631161531e-35	-1.12596982433132	0.22	0.288	1.16658957782664e-30	0	TYMP
7.07888458205203e-35	-0.751790153189967	0.387	0.437	1.40395517915838e-30	0	EIF5
7.28974411997716e-35	0.167932743141383	0.254	0.158	1.44577495131507e-30	0	SELENOM
1.10515104518075e-34	0.158944199976136	0.2	0.117	2.19184606790698e-30	0	WDR54
1.20355636540062e-34	0.160574555676884	0.43	0.299	2.38701333949905e-30	0	GADD45GIP1
1.39508211000366e-34	0.130446226543303	0.268	0.168	2.76686634877026e-30	0	RPA3
1.4337275476798e-34	0.100348866086983	0.664	0.488	2.84351184531336e-30	0	DEK
1.45789580397328e-34	0.111640023364893	0.123	0.061	2.89144474802021e-30	0	MGAT5
1.6488311036627e-34	0.1357277807919	0.426	0.293	3.27012672789423e-30	0	SRI
2.42458197103251e-34	0.106574417565778	0.549	0.387	4.80867342314877e-30	0	SPCS2
2.59731652077908e-34	0.156852161283241	0.203	0.12	5.15125785566116e-30	0	C15orf61
3.95347393374565e-34	0.12593329917284	0.112	0.054	7.84092485279776e-30	0	FBLN5
3.97728740819168e-34	0.161351336389884	0.518	0.372	7.88815411666657e-30	0	MRPL54
4.04728069752759e-34	-0.639761995496229	0.039	0.103	8.02697180740647e-30	0	CYSTM1
4.37231452513524e-34	0.161967106734628	0.563	0.412	8.67161139770073e-30	0	ORMDL1
4.37453517942291e-34	-0.724678957233623	0.056	0.125	8.67601562134945e-30	0	CKAP4
4.47523179637766e-34	0.151773955942047	0.332	0.223	8.87572722175582e-30	0	TLK1
4.85961735064866e-34	-0.674138587848905	0.118	0.198	9.63807909154148e-30	0	NUMB
5.00937881283927e-34	0.151063198155115	0.59	0.433	9.93510099950413e-30	0	ATP5MD
5.88291101359521e-34	0.149424778396021	0.228	0.139	1.16675774132634e-29	0	ETHE1
7.55394462551791e-34	0.163340332305417	0.811	0.636	1.49817383757897e-29	0	SSR2
9.26339528959057e-34	0.170958612001783	0.329	0.22	1.8372091877845e-29	0	NBDY
9.28749293897645e-34	0.122513931256093	0.139	0.073	1.8419884745872e-29	0	GIPC1
9.9038328760864e-34	-0.808687886535485	0.156	0.233	1.96422717431422e-29	0	CMC1
1.00322326751562e-33	0.18354585273398	0.384	0.265	1.98969270646373e-29	0	AC025164.1
1.24248644850603e-33	0.142668158185292	0.671	0.5	2.46422337332202e-29	0	SPCS1
1.61395328828113e-33	0.142006449814579	0.174	0.099	3.20095355664796e-29	0	THOC3
1.70992624076475e-33	0.199981386839169	0.425	0.303	3.39129671330873e-29	0	HIST1H1D
1.94607446006351e-33	-0.565414636431722	0.067	0.139	3.85964947664396e-29	0	ATG16L2
1.97409197078532e-33	0.128177286430165	0.324	0.217	3.91521660565853e-29	0	TOB1
2.09385699794622e-33	0.151874600243688	0.414	0.289	4.15274658402674e-29	0	TRAM1
2.26344822369349e-33	0.150581596928699	0.519	0.374	4.48909686205129e-29	0	SELENOW
4.49563135777273e-33	0.143768247955525	0.349	0.231	8.91618567187065e-29	0	CD96
4.60086532857514e-33	-0.457477742026642	0.044	0.109	9.12489620616307e-29	0	SNX18
4.71795794686834e-33	0.136935926319916	0.202	0.121	9.35712599602398e-29	0	ZBTB25
7.12409013634748e-33	0.128080189982508	0.425	0.294	1.4129207967418e-28	0	TMEM219
9.53943028872829e-33	0.132247813256033	0.225	0.138	1.89195520916348e-28	0	PRMT9
9.96951638269438e-33	-0.993393729368293	0.398	0.428	1.97725418417978e-28	0	TALDO1
1.98014900528746e-32	0.147427120326948	0.643	0.478	3.92722952218662e-28	0	DAD1
2.50846131814252e-32	-0.379970193146036	0.039	0.103	4.97503133227206e-28	0	LRMP
2.86717547688815e-32	0.13582097958053	0.565	0.412	5.68646912331226e-28	0	TSTD1
3.41395935352419e-32	0.118539389066664	0.409	0.283	6.77090558584452e-28	0	CASP8
4.41983624164218e-32	0.139076748184194	0.266	0.171	8.76586121804893e-28	0	IAH1
4.6486455908773e-32	-0.321395066608481	0.048	0.115	9.21965880038695e-28	0	HLA-DMA
5.76918957651235e-32	0.158181859739628	0.375	0.26	1.14420336870969e-27	0	NME3
8.19317555134165e-32	0.12561435427774	0.636	0.471	1.62495250709759e-27	0	CDC42SE2
8.52364464771471e-32	0.120185131904557	0.596	0.438	1.69049444298126e-27	0	PSME2
8.72926709483669e-32	0.118718642189389	0.322	0.214	1.73127554291896e-27	0	NCK2
1.0108435497138e-31	0.166772895053449	0.516	0.376	2.00480601214738e-27	0	SLFN5
1.15163917315655e-31	0.135739934639536	0.709	0.536	2.28404597212139e-27	0	ARL6IP5
1.38398091078923e-31	0.131843919486462	0.342	0.231	2.74484934036827e-27	0	TMED4
1.43427124972737e-31	-0.229118659988374	0.04	0.103	2.8445901695843e-27	0	ABI3
1.43762711869872e-31	0.14980393057034	0.242	0.153	2.85124586451518e-27	0	GLOD4
1.48865401817849e-31	0.148385918449046	0.439	0.309	2.95244751425339e-27	0	PYURF
1.4996349483002e-31	-0.896667421572664	0.406	0.436	2.97422599296379e-27	0	TKT
1.55881742278348e-31	-1.13258354414222	0.465	0.491	3.09160259460647e-27	0	ZFP36L1
1.70414735501056e-31	0.138634220319954	0.482	0.343	3.37983544919244e-27	0	ERH
1.99466356843112e-31	0.12753549731934	0.379	0.26	3.95601625526944e-27	0	POLR2K
2.2102396276828e-31	-0.955346382957776	0.603	0.604	4.3835682535833e-27	0	SMCHD1
2.22520195885223e-31	-0.742544259200016	0.176	0.252	4.41324304499164e-27	0	PNPLA8
2.8451540048122e-31	-0.703931459437421	0.237	0.307	5.64279393774404e-27	0	MIDN
2.98704282627382e-31	0.104469103661115	0.298	0.193	5.92420203734886e-27	0	HMOX2
3.10843428837732e-31	0.13232680298737	0.209	0.127	6.16495772413873e-27	0	ESYT1
3.64661001763357e-31	-0.490680652011046	0.107	0.182	7.23232164797265e-27	0	AGTPBP1
3.91966835374035e-31	0.14293722071893	0.24	0.151	7.77387824597323e-27	0	ABHD14B
5.07788885659821e-31	0.126905726384432	0.19	0.112	1.00709769692912e-26	0	CA5B
5.46502455781951e-31	0.166716109007165	0.459	0.331	1.08387832055234e-26	0	COX14
5.68028620675243e-31	0.135324761000171	0.414	0.288	1.12657116338521e-26	0	NDUFAB1
5.69931172814761e-31	0.148341057797895	0.322	0.216	1.13034449504351e-26	0	FAM162A
6.14647361431005e-31	0.125089526610916	0.198	0.12	1.21903011192611e-26	0	CNST
6.73253323958997e-31	0.154505137655452	0.435	0.314	1.33526331740788e-26	0	PSMA5
6.93626337618187e-31	-0.522033712577564	0.125	0.202	1.37566911539815e-26	0	CYTH4
7.55346702393795e-31	0.120537571575101	0.359	0.243	1.49807911485761e-26	0	SYTL1
9.49477298987617e-31	0.16230379002337	0.426	0.303	1.88309832708214e-26	0	EIF5B
9.59562967448315e-31	0.149332469525047	0.247	0.158	1.90310123334024e-26	0	SLC2A4RG
1.005650407555e-30	0.147770513744333	0.524	0.38	1.99450645330384e-26	0	ZNF706
1.03948363705022e-30	0.116717461905983	0.131	0.069	2.06160789736169e-26	0	SIRPG
1.18937317415958e-30	0.125766137689538	0.479	0.345	2.3588838163107e-26	0	PCSK7
1.20472320697304e-30	0.135683918336893	0.268	0.173	2.38932753638963e-26	0	SRM
1.29157760861658e-30	0.169392912617756	0.547	0.404	2.56158587116926e-26	0	RPS27L
1.29474845827249e-30	0.150793519317665	0.38	0.264	2.56787461729183e-26	0	KRR1
1.29753486423822e-30	0.10564192861192	0.13	0.069	2.57340089624366e-26	0	DALRD3
1.48706863692555e-30	0.112142035249773	0.394	0.274	2.94930322761444e-26	0	MPC2
1.68441062866459e-30	-0.121056257639979	0.356	0.226	3.34069159983047e-26	0	ANXA5
1.75309970140636e-30	0.151168291962957	0.374	0.258	3.47692263779923e-26	0	RHOH
1.997455136942e-30	0.106721537190083	0.199	0.12	3.96155277309707e-26	0	ERO1A
2.00323162868343e-30	-0.63059297187546	0.251	0.318	3.97300928916785e-26	0	ARRB2
2.30420955696371e-30	0.148490934365992	0.73	0.558	4.56993881432612e-26	0	ARL6IP4
2.97522304285719e-30	-0.716640410691838	0.072	0.14	5.90075986089867e-26	0	SGK1
3.00034527233089e-30	-0.289422296898527	0.052	0.116	5.95058477861386e-26	0	TGFBR3
3.0241766098996e-30	0.109171822523743	0.13	0.069	5.99784947041387e-26	0	AL133453.1
3.35960124573981e-30	0.146736139073072	0.327	0.222	6.66309715067576e-26	0	GTF3C6
3.51789613711466e-30	0.158526710809182	0.427	0.305	6.9770434087395e-26	0	MRPL41
4.21465693225367e-30	0.13245986277927	0.999	0.956	8.35892909373871e-26	0	BTG1
4.78937538154485e-30	-0.638170840002588	0.045	0.106	9.4987681942179e-26	0	AC007613.1
5.0029142101862e-30	0.125374378216172	0.419	0.296	9.92227975306229e-26	0	SNRPB2
5.26412443805994e-30	0.139350543944144	0.362	0.253	1.04403379980043e-25	0	ATP1A1
5.96540910569864e-30	-0.15626767097709	0.769	0.58	1.18311958793321e-25	0	RNASET2
6.36925245250018e-30	0.127205138569176	0.137	0.074	1.26321383890436e-25	0	PGM2L1
6.38674415856629e-30	0.104331001593101	0.191	0.114	1.26668296896845e-25	0	NTAN1
6.51127173771464e-30	0.119256510496478	0.357	0.246	1.29138052374094e-25	0	PSMB7
7.34617589794816e-30	0.128828563660805	0.284	0.187	1.45696706584006e-25	0	HAGH
7.79990875671897e-30	0.114946051897494	0.408	0.284	1.54695590372007e-25	0	ANXA6
1.15198983767383e-29	0.138850085080709	0.178	0.107	2.2847414450585e-25	0	CLN5
1.19373628137981e-29	0.123258410682522	0.344	0.234	2.36753716686058e-25	0	ORAI1
1.62069865173406e-29	0.119666967735407	0.138	0.075	3.21433163598416e-25	0	MAGEH1
1.78730857974921e-29	0.141283862423884	0.288	0.19	3.54476910621661e-25	0	CENPK
3.03301113225738e-29	-0.354124316779481	1	0.993	6.01537097860607e-25	0	HLA-C
3.09788073714979e-29	0.127164713103556	0.391	0.273	6.14402686598918e-25	0	HAX1
3.12877565174758e-29	0.153132936536279	0.736	0.564	6.20530075011097e-25	0	EIF4B
3.41290800153992e-29	0.132159412141406	0.606	0.453	6.76882043945412e-25	0	NDUFA11
4.06558028418608e-29	-0.570840665247594	0.62	0.602	8.06326537762625e-25	0	ACTR2
4.39407688405217e-29	0.120908778712079	0.27	0.177	8.71477268414067e-25	0	ITGB1BP1
4.61617477435248e-29	0.130989866123188	0.266	0.174	9.15525942997327e-25	0	TEX264
4.85580696558876e-29	0.150488890631003	0.36	0.251	9.63052195485219e-25	0	NHP2
5.41821383960536e-29	0.136649456884649	0.265	0.174	1.07459435080893e-24	0	FKBP3
6.7542122907067e-29	0.140187911111237	0.422	0.302	1.33956292361586e-24	0	MRPL57
7.01988027278761e-29	-0.735518257407913	0.162	0.235	1.39225285450197e-24	0	PMAIP1
8.77188924829174e-29	0.145401414264253	0.336	0.23	1.7397287946137e-24	0	MGST3
8.82870129542102e-29	0.138254094711346	0.56	0.415	1.75099632792085e-24	0	HSPE1
9.21852411661828e-29	0.146250303785253	0.581	0.44	1.8283098880489e-24	0	DDT
9.47153685424025e-29	-0.819948615797261	0.367	0.413	1.87848990430147e-24	0	JMJD1C
1.079053852999e-28	0.143115043939533	0.277	0.186	2.14008750665292e-24	0	ESD
1.09813679642322e-28	0.126903815022967	0.372	0.258	2.17793470834617e-24	0	PPHLN1
1.10480440738771e-28	0.123384890870104	0.392	0.274	2.19115858117205e-24	0	MRPS34
1.44290592472452e-28	-0.602689710966704	0.469	0.48	2.86171532050615e-24	0	GZMM
1.48329256023601e-28	0.117006376104215	0.452	0.324	2.94181413471608e-24	0	STUB1
1.5097104380045e-28	-0.374837554767243	0.052	0.114	2.99420871169432e-24	0	RHOB
1.72766312769661e-28	0.104793007075873	0.344	0.236	3.42647428116069e-24	0	RNF19A
2.28963416713834e-28	0.123961208401735	0.262	0.173	4.54103144368547e-24	0	CEP57
3.22503029434213e-28	-0.548321397924165	0.749	0.683	6.39620258276875e-24	0	HCST
3.86592169667532e-28	0.135293833461185	0.214	0.135	7.66728250101617e-24	0	UBE2Q2
4.05455829695224e-28	0.130679329754374	0.19	0.116	8.04140547034539e-24	0	BEX3
4.16234903063476e-28	0.135850997013983	0.354	0.248	8.25518683245792e-24	0	CACYBP
6.27247463927058e-28	0.13470300731475	0.123	0.067	1.24401989520653e-23	0	RNF214
6.39224865256463e-28	0.146467310731444	0.354	0.248	1.26777467526314e-23	0	CCT7
6.93770915828562e-28	0.102625866346215	0.242	0.155	1.37595585736279e-23	0	ITGB7
7.23759360408952e-28	-0.650855451789657	0.135	0.204	1.43543193949907e-23	0	ABTB1
7.52667554203484e-28	-0.551808240576746	0.59	0.561	1.49276556025177e-23	0	ITGB2
8.64701977256276e-28	-0.621915944826618	0.267	0.325	1.71496343149237e-23	0	SYNE1
9.89462454981463e-28	0.12025103885304	0.216	0.137	1.96240088696474e-23	0	MXI1
1.09233540083808e-27	0.133718185724167	0.245	0.159	2.16642880048217e-23	0	RRP1B
1.10912446695557e-27	0.14854179171853	0.438	0.316	2.19972655531299e-23	0	CCT3
1.17373381847994e-27	0.109019738892221	0.127	0.069	2.32786628219126e-23	0	AMMECR1
1.45383626868761e-27	0.130691534801034	0.172	0.103	2.88339347168814e-23	0	ANKH
1.5818926004767e-27	0.133872091677288	0.264	0.174	3.13736759452545e-23	0	FDX1
1.68820540718047e-27	0.144284510145255	0.524	0.393	3.34821778406102e-23	0	REX1BD
2.51817787465995e-27	0.108078481846436	0.103	0.052	4.99430217881308e-23	0	CASP6
2.58247014304227e-27	0.122381152662401	0.319	0.218	5.12181303469573e-23	0	LMAN1
2.9415121355414e-27	0.135386723865746	0.684	0.519	5.83390101841925e-23	0	GYPC
3.13118968371989e-27	0.118308777709012	0.335	0.231	6.21008849972166e-23	0	UBE2N
3.15233305735114e-27	0.124550284462052	0.262	0.173	6.25202215264452e-23	0	NUDCD2
3.9152351027883e-27	0.128750448016655	0.207	0.131	7.76508577936004e-23	0	PDCL3
4.60479159477514e-27	-0.406765669613109	0.043	0.1	9.13268316991753e-23	0	PLSCR1
4.77466626934942e-27	0.123314811363041	0.262	0.173	9.4695956120007e-23	0	DGCR6L
5.32923319587231e-27	0.135708055058082	0.354	0.249	1.05694681973736e-22	0	C19orf24
6.12768733445021e-27	0.102509239676537	0.117	0.063	1.21530422904151e-22	0	GALT
6.2797215761742e-27	0.111632514798764	0.484	0.35	1.24545718020263e-22	0	PSMD8
6.68558597288731e-27	0.131519281730579	0.325	0.225	1.32595226600274e-22	0	PDCD2
7.00723785710629e-27	0.124850028066098	0.367	0.255	1.38974548419989e-22	0	MEAF6
8.80841430111669e-27	0.150110007224246	0.436	0.316	1.74697280834047e-22	0	ATXN7L3B
8.84373202326396e-27	0.111141864373426	0.154	0.089	1.75397737217394e-22	0	STMN3
9.11506216612952e-27	0.119784318305867	0.219	0.141	1.80779027940847e-22	0	RAB4A
1.08626396526572e-26	0.122765906555093	0.601	0.45	2.15438732231151e-22	0	NDUFA13
1.10949877669313e-26	0.135939778734138	0.245	0.162	2.20046892381548e-22	0	PFDN4
1.12083827407983e-26	0.103267680754953	0.367	0.259	2.22295854898253e-22	0	CWC15
1.12364876219487e-26	-0.596608368856611	0.537	0.55	2.22853259006109e-22	0	SMAP2
1.30061021798341e-26	0.139401489715829	0.306	0.209	2.57950024532649e-22	0	DYRK2
1.48503676705039e-26	-0.358725183996204	0.065	0.128	2.94527342009104e-22	0	SH3BP2
1.54974518547647e-26	-0.525665721352115	0.047	0.104	3.07360962635549e-22	0	RNF24
1.92252831520068e-26	0.123866021493766	0.257	0.171	3.8129504075375e-22	0	NAA10
1.99651786367016e-26	0.126189900147934	0.274	0.184	3.95969387901703e-22	0	KLF9
2.35640362537376e-26	0.110031911464465	0.239	0.155	4.67345531020378e-22	0	HTATSF1
2.45640559752698e-26	0.101814529400026	0.862	0.674	4.87178922157526e-22	0	HSP90AB1
2.98941417992432e-26	-0.291003023550302	0.047	0.104	5.92890514304391e-22	0	RHOQ
3.05014910601402e-26	0.134683110537608	0.969	0.788	6.04936072195761e-22	0	UQCRB
3.10584252389284e-26	0.134582801888284	0.249	0.166	6.15981747763668e-22	0	TMEM147
3.40694642101454e-26	0.128913365646531	0.243	0.161	6.75699683679813e-22	0	SMIM19
4.18120062818135e-26	0.124191823750107	0.38	0.27	8.29257520587207e-22	0	MDH2
5.03069569252975e-26	0.131053077193904	0.209	0.134	9.97737876699425e-22	0	RIC3
5.62615847122701e-26	0.112981554795645	0.649	0.492	1.11583600959845e-21	0	MTDH
5.67525624918391e-26	0.12988095378631	0.432	0.313	1.12557357190064e-21	0	C19orf70
6.14132418347204e-26	-0.348643731403544	0.044	0.1	1.21800882530801e-21	0	HSH2D
6.90151730807791e-26	-0.520635645733331	0.129	0.196	1.36877792771109e-21	0	LASP1
7.87680039058937e-26	0.122395540798448	0.171	0.104	1.56220582146559e-21	0	TSPYL4
9.2261926057728e-26	-0.466406940439072	0.053	0.11	1.82983077950292e-21	0	THAP9-AS1
9.28176568856776e-26	0.155394215827544	0.577	0.442	1.84085258901364e-21	0	SEPT6
1.0470070582537e-25	0.139286274999389	0.492	0.367	2.07652909863456e-21	0	RSL1D1
1.14442480732344e-25	0.134648038960114	0.443	0.324	2.26973772036457e-21	0	MRPS21
1.17577999717908e-25	0.119634266570402	0.172	0.105	2.33192446840527e-21	0	RUVBL1
1.23909699478549e-25	0.120909353749845	0.231	0.15	2.45750106975806e-21	0	MRPL42
1.57307031798017e-25	0.124464286871555	0.217	0.14	3.11987036165007e-21	0	BOLA3
1.65661139995857e-25	0.111340658516617	0.406	0.29	3.28555738953784e-21	0	UQCRFS1
1.75986149185087e-25	0.100351394240886	0.118	0.064	3.49033329678783e-21	0	DAAM1
2.0888052021375e-25	0.11419027294699	0.143	0.083	4.1427273573993e-21	0	CFL2
2.11410847068534e-25	0.118634915865149	0.192	0.12	4.19291132991023e-21	0	DBP
2.25852933651904e-25	0.106706228993636	0.173	0.107	4.47934123311821e-21	0	PFKL
2.30935741809498e-25	-0.712152887088219	0.106	0.169	4.58014856730777e-21	0	ATG2A
2.52739555002294e-25	-0.576014813852877	0.154	0.221	5.01258359436049e-21	0	SKIL
3.01387317373178e-25	-0.421726341106473	0.089	0.153	5.97741466546223e-21	0	CMIP
3.0439489080019e-25	0.120696878160931	0.375	0.268	6.03706386924016e-21	0	CRBN
3.52371081172763e-25	-0.380231688304101	0.068	0.128	6.98857565289941e-21	0	FAR1
3.99238397244389e-25	-0.476780446795188	0.175	0.241	7.91809513254797e-21	0	MAPK1
4.77985264518502e-25	0.101474222442522	0.116	0.064	9.47988175119546e-21	0	SMAD3
4.92964501281748e-25	-0.528606662331749	0.137	0.203	9.77696495392092e-21	0	FNIP1
5.13287338793429e-25	0.128683544542527	0.554	0.418	1.01800277902901e-20	0	EIF3M
5.53859072384801e-25	-0.70438590959255	0.131	0.195	1.09846869826078e-20	0	BAZ2B
5.67448118535611e-25	0.107222038629667	0.188	0.117	1.12541985349168e-20	0	GLRX3
7.13085125839272e-25	0.100345294170778	0.1	0.052	1.41426173007703e-20	0	DOCK9
7.46720570726951e-25	0.110767494042282	0.651	0.494	1.48097090792276e-20	0	AAK1
8.3412627206187e-25	0.120765980788682	0.309	0.214	1.65432263538031e-20	0	TRAPPC2L
8.61882536866957e-25	0.1074010838908	0.565	0.425	1.70937163536824e-20	0	COX7A2L
8.73582654692777e-25	0.118386331716697	0.476	0.349	1.73257647905219e-20	0	SEM1
8.73754283417825e-25	0.116726215859674	0.314	0.218	1.73291687030257e-20	0	CCDC66
8.91641212413487e-25	-0.537549050165143	0.493	0.503	1.76839201657967e-20	0	CD53
9.40092225903876e-25	-0.58954605758235	0.131	0.196	1.86448491163516e-20	0	LAMP2
9.89896167652619e-25	0.137640657070101	0.502	0.374	1.96326106930544e-20	0	SLC38A1
1.17877601675579e-24	0.103515845797024	0.137	0.079	2.33786647403177e-20	0	LCMT1
1.62673610697157e-24	0.123193659033222	0.328	0.23	3.22630572095672e-20	0	G3BP1
1.74386288508774e-24	0.125472789928555	0.298	0.208	3.4586032599945e-20	0	MRPL11
1.89997790277432e-24	0.100365169665963	0.307	0.213	3.76822617457231e-20	0	VDAC1
2.4851029049195e-24	-0.791062817828133	0.083	0.141	4.92870459132684e-20	0	TNFSF13B
2.69253600870189e-24	0.116294456317763	0.212	0.136	5.34010666605845e-20	0	ATP6V0E2
3.63513405448861e-24	0.103278113827194	0.489	0.363	7.20956137026726e-20	0	KTN1
3.74302952691615e-24	0.112696342310253	0.887	0.731	7.4235504607328e-20	0	CCNI
4.63637795999078e-24	-0.458707013395553	0.057	0.113	9.19532840804971e-20	0	TRGC2
4.91088654069039e-24	0.13644423691357	0.382	0.279	9.73976127615125e-20	0	NDUFAF8
4.97006733033493e-24	0.102915165686132	0.142	0.084	9.85713453625326e-20	0	UXS1
5.46880853007098e-24	0.116490390220453	0.642	0.495	1.08462879576898e-19	0	FOXP1
5.65180867617591e-24	0.117077490941321	0.448	0.331	1.12092321474597e-19	0	SNRPD1
6.86176603198038e-24	0.117292897875508	0.291	0.201	1.36089405712267e-19	0	MRPS33
7.54671349088399e-24	0.136132802719053	0.98	0.828	1.49673968664702e-19	0	COX4I1
8.55740928838986e-24	0.111453957701724	0.35	0.248	1.69719098416636e-19	0	NDUFB5
1.02832960046854e-23	-0.363543393665602	0.053	0.108	2.03948609660925e-19	0	ARAP1
1.07427244775297e-23	0.118957563791584	0.357	0.254	2.13060454562847e-19	0	DNAJC19
1.80967252303376e-23	0.117747315921915	0.776	0.61	3.58912351493285e-19	0	UQCRH
2.05308333489389e-23	0.121522443919831	0.577	0.436	4.07188017809505e-19	0	LSM7
2.13964542348739e-23	-0.35898872148995	0.07	0.129	4.24355876840255e-19	0	MEF2D
2.41210899376382e-23	0.104064704284525	0.167	0.103	4.78393576733178e-19	0	MAP3K4
2.77923228702522e-23	-0.280089725640952	0.716	0.511	5.51205139485711e-19	0	COTL1
3.18517172620831e-23	-0.337031802420422	0.912	0.842	6.31715108458895e-19	0	ARPC3
3.22564197061785e-23	-0.880657948239408	0.224	0.279	6.39741572032638e-19	0	IVNS1ABP
3.34001115667178e-23	0.113356014302529	0.81	0.643	6.62424412702714e-19	0	TRIR
3.39527754691406e-23	0.105010690196066	0.505	0.377	6.73385395879466e-19	0	FYN
3.78253916591625e-23	0.100924729714459	0.47	0.351	7.5019099277617e-19	0	RBX1
3.82085314062436e-23	-0.595500053078063	0.289	0.341	7.57789803380029e-19	0	RASSF5
4.03687483264326e-23	0.104020610542129	0.656	0.501	8.00633385558137e-19	0	PSMB1
4.37940865232752e-23	0.115894965587678	0.208	0.136	8.68568118016117e-19	0	MAPKAPK5-AS1
4.43294337188867e-23	-0.374164028521365	0.081	0.14	8.79185658946679e-19	0	CD300A
4.59908668409668e-23	-0.583499150138678	0.474	0.495	9.12136862056895e-19	0	UBE2B
5.34330187508801e-23	0.126492769425764	0.338	0.242	1.0597370608862e-18	0	MRPL34
5.90159019111974e-23	0.107043084313417	0.219	0.145	1.17046238260478e-18	0	TNIK
6.41085357631688e-23	-0.389238413356309	0.051	0.104	1.27146458979093e-18	0	RALB
6.7348876925669e-23	0.120138845034312	0.292	0.205	1.33573027606679e-18	0	LARS
7.14798046599554e-23	0.216412392562963	0.398	0.304	1.41765896582089e-18	0	ITGA4
7.27001707246527e-23	0.126226480262778	0.735	0.577	1.44186248598204e-18	0	UBXN1
7.68816387272866e-23	0.129472637985595	0.481	0.36	1.52479354087827e-18	0	ATP5F1A
9.18588662061732e-23	0.118775177867287	0.266	0.185	1.82183689346703e-18	0	NOP58
9.30665089604996e-23	0.111964841257724	0.478	0.36	1.84578807221359e-18	0	SRP9
9.77994467184525e-23	0.117721348959391	0.531	0.401	1.93965642676707e-18	0	NDUFA12
1.04852980936976e-22	0.111072335552955	0.297	0.209	2.07954917092304e-18	0	DNMT1
1.10469947187388e-22	0.117889461929403	0.378	0.275	2.19095046256746e-18	0	AIP
1.32434170601481e-22	0.10662259698913	0.213	0.14	2.62656690553918e-18	0	MRPL3
1.63287885934425e-22	0.116361736687273	0.39	0.287	3.23848864173746e-18	0	FKBP5
1.65352594033289e-22	0.113774193117997	0.242	0.163	3.27943799746222e-18	0	ATF7IP2
1.68164209569585e-22	0.137076584852114	0.491	0.375	3.33520076839357e-18	0	TTC3
1.87066627894854e-22	0.102315159944833	0.134	0.08	3.71009243103865e-18	0	UCHL3
2.01349945533925e-22	0.1099528325377	0.222	0.149	3.99337346977433e-18	0	DCK
2.16665017848089e-22	0.114940382485833	0.823	0.656	4.29711729898115e-18	0	CIRBP
2.37010725343183e-22	-0.753216472943437	0.205	0.258	4.70063371573136e-18	0	RAB11FIP1
2.63619295031819e-22	0.102364964415474	0.505	0.378	5.22836147836607e-18	0	C8orf59
2.82377408646338e-22	0.102213182414221	0.192	0.124	5.60039114568283e-18	0	HAUS3
2.97161018389363e-22	0.186552665474296	0.995	0.847	5.89359447771624e-18	0	RPS24
3.05403507768031e-22	-0.532129777904288	0.069	0.124	6.05706776956335e-18	0	ABHD5
3.35120614919912e-22	0.112580732868576	0.587	0.452	6.64644715570661e-18	0	MPHOSPH8
3.51040872908533e-22	0.113696508263952	0.228	0.154	6.96219363239493e-18	0	RALA
3.58892965232328e-22	0.102785423240264	0.159	0.099	7.11792417945276e-18	0	GCHFR
3.93513039419411e-22	-0.431449033166897	0.073	0.129	7.80454411080518e-18	0	RIT1
4.11332203272524e-22	0.112285460368437	0.173	0.11	8.15795158750397e-18	0	TULP4
4.66530186087581e-22	-0.486227723025625	0.148	0.21	9.25269318067498e-18	0	NCOA1
4.94665668471579e-22	0.118143962485353	0.41	0.304	9.81070420279684e-18	0	OSTC
5.07472820634992e-22	-0.453537303242769	0.065	0.119	1.00647084516538e-17	0	ORAI2
5.24041179254294e-22	0.10265827597617	0.212	0.141	1.03933087081504e-17	0	COA6
5.70242776308388e-22	-0.903570599774076	0.155	0.211	1.13096249825243e-17	0	PDE4B
5.90456611593279e-22	-0.505118563816439	0.084	0.141	1.17105259777295e-17	0	OAZ2
6.18536072190398e-22	0.100400755284722	0.19	0.122	1.22674259197522e-17	0	CYP20A1
6.31567221813889e-22	0.121276775778102	0.338	0.244	1.25258727102349e-17	0	TMC6
6.98745963820656e-22	0.121885148113936	0.744	0.589	1.38582287004551e-17	0	SLC25A3
9.47034504272873e-22	0.103176248827631	0.141	0.085	1.87825353232439e-17	0	EBNA1BP2
9.49515233813159e-22	0.101305032392182	0.329	0.236	1.88317356322164e-17	0	MAZ
1.01851443941596e-21	0.1060936208003	0.368	0.267	2.02001968769367e-17	0	NDUFC1
1.04232741090123e-21	0.107417746861944	0.532	0.409	2.06724795404041e-17	0	TCEA1
1.04783610907872e-21	0.115899116675289	0.29	0.205	2.07817335513582e-17	0	AIMP1
1.27310762697171e-21	0.103713890014049	0.462	0.343	2.524954356573e-17	0	ATP5F1C
1.34743677845917e-21	-0.372870201109907	0.073	0.128	2.67237136271807e-17	0	PTPRJ
1.41901104013484e-21	0.100385590836493	0.299	0.212	2.81432459589943e-17	0	ZCRB1
1.51229692778574e-21	0.117709958100474	0.194	0.127	2.99933849687747e-17	0	ZNF101
1.67338530464116e-21	0.106329205835175	0.185	0.12	3.31882507469482e-17	0	PSMG4
1.81376992171794e-21	0.109749508429074	0.353	0.257	3.5972498857432e-17	0	CCT8
1.85189983615303e-21	-0.540496968885431	0.479	0.486	3.6728729450423e-17	0	RAC1
2.01483851820694e-21	0.102015997398217	0.183	0.118	3.99602923315983e-17	0	LINS1
2.59907117050225e-21	-0.280096342656483	0.094	0.154	5.15473785245711e-17	0	RIN3
2.82436113338215e-21	-0.306897133265973	0.079	0.135	5.60155543583681e-17	0	CEP78
3.02964728909599e-21	-0.310091009870414	0.05	0.1	6.00869946846408e-17	0	IGF1R
3.10952691084697e-21	-0.435482409431925	0.073	0.126	6.1671247222828e-17	0	IFNGR2
3.55883932344341e-21	-0.625899672737759	0.239	0.29	7.05824603018531e-17	0	EP300
3.693058395803e-21	0.107522492848584	0.363	0.265	7.32444271639609e-17	0	LSM4
3.7503084134927e-21	-0.644434629464237	0.406	0.43	7.43798667648007e-17	0	FMNL1
3.86704953204884e-21	0.108406532949069	0.24	0.165	7.66951933691246e-17	0	HIKESHI
3.94101250400911e-21	-0.735997359567476	0.514	0.508	7.81621009920126e-17	0	CFLAR
4.19541811244046e-21	0.103932612067247	0.451	0.342	8.32077274240317e-17	0	EIF2S2
4.52210619111567e-21	-0.710972844431679	0.233	0.287	8.96869320883972e-17	0	HLA-DPA1
4.98999155203514e-21	0.102575534283584	0.235	0.16	9.8966502451513e-17	0	TRMT10C
5.0052344351893e-21	-0.45092527049722	0.088	0.143	9.92688145531093e-17	0	CCDC88B
5.53955522493576e-21	0.107719571479576	0.312	0.224	1.09865998776151e-16	0	VPS51
5.76268712668121e-21	-0.486628223099207	0.126	0.185	1.14291373783469e-16	0	RAB1A
8.53993428805132e-21	-0.523991334937822	0.112	0.167	1.69372516734922e-16	0	STXBP2
9.05374150937588e-21	0.102764146712483	0.212	0.143	1.79562855355452e-16	0	NAA20
1.2041118833192e-20	0.115628084677233	0.26	0.183	2.38811509818696e-16	0	THAP12
1.32378803373915e-20	-0.508707003786268	0.085	0.138	2.62546880731485e-16	0	ADAM8
1.47583277994704e-20	0.100491475200471	0.25	0.174	2.92701915246897e-16	0	BTF3L4
1.54585116789905e-20	-0.567527975934703	0.371	0.4	3.06588662129418e-16	0	SERPINB1
1.62160354500841e-20	-0.353151024428926	0.086	0.142	3.21612631081518e-16	0	STX7
1.69110848657815e-20	-0.347021184788254	0.64	0.631	3.35397546143045e-16	0	DDX17
1.75759139842507e-20	0.109206882773753	0.17	0.109	3.48583102049644e-16	0	YEATS4
2.04538751749355e-20	-0.410563675672667	0.126	0.183	4.05661706344496e-16	0	PTK2B
2.22001872101045e-20	-0.294731822413616	0.059	0.11	4.40296312938002e-16	0	G6PD
2.29584980009267e-20	-1.13895384434119	0.885	0.663	4.55335890852379e-16	0	S100A11
2.35454279203578e-20	-0.543833872190572	0.068	0.119	4.66976471944456e-16	0	ARL5B
2.37910579407312e-20	0.12873571897582	0.998	0.973	4.71848052138521e-16	0	MT-CO2
2.41398164374121e-20	0.104042549834402	0.122	0.072	4.78764979403194e-16	0	LIMA1
2.73101523147081e-20	-0.271434967814372	0.116	0.174	5.41642250857606e-16	0	TFDP2
2.73593893843939e-20	-0.326080463494695	0.133	0.191	5.42618769660684e-16	0	GNPTAB
3.30874209284904e-20	-0.530320333164414	0.525	0.523	6.5622281927475e-16	0	HCLS1
3.3469876106124e-20	0.107873236652191	0.396	0.293	6.63808052812758e-16	0	APEX1
3.70489673399834e-20	-0.57250167681637	0.448	0.466	7.34792169253892e-16	0	WIPF1
3.79024689077364e-20	-0.302157560368042	0.066	0.117	7.51719665847135e-16	0	TNFRSF1A
4.2404995930726e-20	-0.778467108542393	0.375	0.391	8.41018284294088e-16	0	ATP6V0B
4.70921399506072e-20	0.1010102627482	0.225	0.154	9.33978411640393e-16	0	STOML2
7.04501019116765e-20	-0.558565959144114	0.127	0.183	1.39723687121428e-15	0	IL17RA
7.16591941712797e-20	0.105990307651144	0.321	0.233	1.42121679799899e-15	0	EXOSC6
9.7612260328016e-20	-0.648867766926183	0.254	0.3	1.93594395908554e-15	0	ZFAND5
1.17592904324987e-19	-0.440446225037917	0.103	0.159	2.33222007147746e-15	0	CPEB4
1.30807136405931e-19	-0.555934293832593	0.116	0.171	2.59429793633883e-15	0	UBE2D1
1.49261551209224e-19	-0.319052302402814	0.077	0.129	2.96030434513253e-15	0	EIF4G3
1.84625436776379e-19	0.101936375059036	0.273	0.194	3.66167628758592e-15	0	MDH1
1.91262172594029e-19	-0.442297971321518	0.188	0.243	3.79330266905739e-15	0	CNPY3
2.21559530117992e-19	-0.605659317902843	0.108	0.161	4.39419016083013e-15	0	NFKB2
2.2554490145546e-19	-0.722414853775882	0.306	0.349	4.47323203056614e-15	0	HLA-DPB1
2.27255924313842e-19	0.103314351393268	0.44	0.333	4.50716674691642e-15	0	MED10
2.4701231039585e-19	0.102500840864819	0.273	0.197	4.8989951520809e-15	0	DARS
3.20134761382651e-19	0.104621020152592	0.266	0.189	6.34923272250213e-15	0	MTERF4
6.04348366355663e-19	-0.871704394379356	0.189	0.237	1.19860411499319e-14	0	IRS2
6.94624291533822e-19	-0.515052000685154	0.501	0.497	1.37764835739903e-14	0	TLN1
7.4842915694727e-19	-0.127937780473525	0.402	0.289	1.48435954697352e-14	0	RILPL2
7.51358390334444e-19	0.101488981274154	0.458	0.349	1.4901690955503e-14	0	SNRPE
7.89635068728179e-19	0.100551039186318	0.188	0.125	1.5660832318086e-14	0	TCEAL8
8.33002778704708e-19	-0.537955463735934	0.162	0.216	1.65209441100505e-14	0	NCOA4
1.2812989971042e-18	-0.69927975924144	0.172	0.223	2.54120030095677e-14	0	HIST1H2AC
1.33923336249708e-18	-0.277292538021352	0.906	0.786	2.65610152784045e-14	0	CXCR4
1.4355422811158e-18	-0.522481460951117	0.521	0.527	2.84711100613696e-14	0	YPEL3
1.47936117122354e-18	-0.406167160047655	0.087	0.138	2.93401701088764e-14	0	MYD88
1.55563513517576e-18	-0.309356586996431	0.119	0.175	3.08529116359408e-14	0	TPST2
1.8296405454701e-18	-0.4912059229351	0.709	0.66	3.62872609383085e-14	0	LAMTOR4
1.97672526250359e-18	-0.800671556934995	0.338	0.365	3.92043921312336e-14	0	LCP2
3.96914284712231e-18	-0.460041448888931	0.079	0.128	7.87200100869767e-14	0	SLC6A6
4.34373567958292e-18	-0.3053997804661	0.091	0.142	8.6149309733168e-14	0	SERTAD1
4.34482259614221e-18	-0.402852719136094	0.08	0.13	8.61708665492886e-14	0	ZFYVE16
4.61443581097021e-18	-0.4231643335206	0.647	0.602	9.15181054389722e-14	0	MSN
9.72434672835086e-18	-0.16784449917389	0.265	0.183	1.92862968663383e-13	0	USP10
1.06916478037781e-17	-0.494990934383705	0.096	0.146	2.12047450892331e-13	0	HLA-DQB1
1.15537512229114e-17	0.116042567444678	0.218	0.154	2.29145548004002e-13	0	CCDC57
1.24178922321165e-17	-0.405673101147611	0.131	0.185	2.46284056639566e-13	0	ARRDC3
1.28710109042644e-17	-0.448636719356284	0.107	0.159	2.55270759264275e-13	0	MAPKAPK2
1.38881754848742e-17	-0.393436097292422	0.107	0.158	2.7544418439151e-13	0	SOS2
1.54618633432578e-17	-0.777022023243176	0.176	0.223	3.06655135686833e-13	0	MX2
2.06163041872863e-17	-0.358014296915601	0.061	0.107	4.08883160946449e-13	0	FAM53C
2.06237335146339e-17	-0.492211969457858	0.237	0.285	4.09030506795733e-13	0	ARHGAP9
2.63785845409114e-17	0.110822259440636	0.224	0.158	5.23166467199895e-13	0	SESN3
2.84529105369906e-17	-0.604624205978983	0.452	0.466	5.64306574680134e-13	0	BOD1L1
3.21267426584167e-17	-0.690004752368784	0.106	0.152	6.37169687144379e-13	0	ZDHHC18
3.45705503352578e-17	-0.460180469216393	0.153	0.205	6.85637724799168e-13	0	FBXL5
4.23074778867614e-17	-0.286519438053181	0.965	0.919	8.39084208928139e-13	0	PTPRC
4.87897563140623e-17	-0.663693308053598	0.281	0.315	9.67647236976798e-13	0	VSIR
5.46359912160888e-17	-0.432264416074892	0.59	0.569	1.08359561378869e-12	0	CELF2
7.63198613997309e-17	-0.478149466345633	0.681	0.626	1.51365181114086e-12	0	GNAI2
7.79082527066828e-17	-0.331024691944664	0.447	0.466	1.54515437593164e-12	0	PRMT2
7.89004743834325e-17	-0.363614802389173	0.966	0.911	1.56483310844662e-12	0	MYL6
1.11942327114236e-16	-0.420806004130172	0.094	0.143	2.22015217365663e-12	0	ERGIC1
1.3165876330911e-16	-0.488413339538979	0.363	0.395	2.61118825270957e-12	0	SP110
1.8883473758997e-16	-0.229976168600925	0.061	0.105	3.74515935062188e-12	0	RHOC
2.45504303683863e-16	-0.463393097750018	0.141	0.189	4.86908685496205e-12	0	ATP6V0D1
2.64169351382537e-16	0.122598351181611	0.129	0.082	5.23927074596986e-12	0	TIGIT
4.33694091531862e-16	-0.373036785516401	0.095	0.142	8.60145491735142e-12	0	TMEM71
4.34955901481401e-16	0.100823526406282	0.362	0.278	8.62648039408063e-12	0	ATRAID
4.66379601205687e-16	-0.398159970933904	0.792	0.738	9.24970663071238e-12	0	RIPOR2
5.31127924757421e-16	-0.484338325290405	0.638	0.601	1.05338601317139e-11	0	RNF213
5.77472288498194e-16	-0.591966510728529	0.148	0.196	1.14530078977847e-11	0	SEC14L1
5.86082164310973e-16	-0.476055202282499	0.144	0.191	1.16237675647795e-11	0	BID
1.09742468269916e-15	-0.209530168334255	0.063	0.107	2.17652237319725e-11	0	TGFBR1
1.19138092432842e-15	-0.436974435666265	0.16	0.208	2.36286578722055e-11	0	MYO9B
1.49796612814305e-15	-0.48045479609766	0.455	0.463	2.97091622194611e-11	0	ROCK1
2.31446652305621e-15	-0.383160041169745	0.078	0.122	4.59028145517737e-11	0	TSEN34
2.54219876945002e-15	-0.319790279377439	0.066	0.109	5.04194281945023e-11	0	LACTB
2.59267348488038e-15	-0.37182192134035	0.075	0.119	5.14204932256325e-11	0	FAM8A1
2.73589302018494e-15	-0.227556675178161	0.082	0.127	5.4260966269328e-11	0	SYTL3
2.79971087488461e-15	-0.554543932305123	0.305	0.333	5.55266657815865e-11	0	ADGRE5
3.13482991859026e-15	-1.0827370731805	0.17	0.21	6.21730817754005e-11	0	NABP1
3.55406923228735e-15	-0.383338373988311	0.094	0.14	7.0487855083955e-11	0	MT-ATP8
4.10550707189275e-15	-0.829018632430041	0.561	0.531	8.14245217568488e-11	0	EVI2B
4.44198858125573e-15	-0.469244283465238	0.117	0.163	8.80979595320448e-11	0	AZIN1
4.5712924441929e-15	-0.319071193089361	0.971	0.934	9.06624430456777e-11	0	UBC
5.94220615528451e-15	-0.26729820466132	0.839	0.758	1.17851774677758e-10	0	RBM39
7.95179659861814e-15	-0.495047172820453	0.307	0.337	1.57707981940394e-10	0	REL
1.11770755745084e-14	-0.540033657766757	0.675	0.626	2.21674939869224e-10	0	DDX3X
1.36647856886154e-14	-0.451907762091301	0.278	0.317	2.71013694562309e-10	0	LBR
1.66821635272253e-14	-0.474783966767978	0.142	0.187	3.3085734923546e-10	0	UBE2J1
1.87423477436891e-14	-0.48151561240737	0.167	0.212	3.71716982800586e-10	0	GPCPD1
1.94882346221867e-14	-0.116231298775509	0.454	0.342	3.86510157261829e-10	0	TUBA4A
2.07953394125837e-14	-0.34586821508803	0.073	0.115	4.12433966569772e-10	0	ZBTB43
2.35410016251292e-14	-0.410374272080376	0.224	0.27	4.66888685231187e-10	0	NIN
2.54056971958476e-14	-0.516498275461823	0.231	0.272	5.03871192485246e-10	0	C16orf72
3.6153535889632e-14	-0.198975362316371	0.961	0.906	7.17033077299071e-10	0	SRSF5
4.35645544698279e-14	-0.376798136747863	0.088	0.131	8.64015808800097e-10	0	YTHDF3
5.00795277082219e-14	-0.458625096198777	0.202	0.245	9.93227273037166e-10	0	SLA
5.64914960907356e-14	-0.53573451650181	0.342	0.362	1.12039584196756e-09	0	CARD16
6.27963602711304e-14	-0.590582790697666	0.187	0.227	1.24544021325733e-09	0	XPO6
6.74376140840358e-14	-0.399462853923587	0.215	0.258	1.33749020012868e-09	0	BNIP3L
7.29471921165176e-14	-0.422157026760496	0.176	0.219	1.44676166124689e-09	0	RAB27A
9.68905476548489e-14	-0.404926008047901	0.279	0.315	1.92163023163862e-09	0	GTF2I
9.95429324621961e-14	-0.439072158025953	0.117	0.161	1.97423497952274e-09	0	CTBS
1.08252894744624e-13	-0.296804895116071	0.244	0.286	2.14697966147013e-09	0	TGFBR2
1.29021746478856e-13	-0.575349989861228	0.304	0.333	2.55888829791516e-09	0	PTEN
1.5815825782406e-13	-0.159078794850618	0.478	0.363	3.13675272742458e-09	0	HMGB2
1.58757483049039e-13	-0.25802545505254	0.907	0.817	3.14863716131159e-09	0	HNRNPA2B1
2.34149191291116e-13	-0.380441842001664	0.075	0.115	4.64388091087671e-09	0	PHC2
2.70629693788532e-13	-0.924910783887004	0.977	0.92	5.36739871690796e-09	0	S100A6
3.52764266307638e-13	-0.49617037424153	0.238	0.271	6.99637369367939e-09	0	RAB5IF
3.7687364606864e-13	-0.300309158226192	0.069	0.108	7.47453502247935e-09	0	NOTCH2
3.88961215358805e-13	-0.558241945431238	0.24	0.271	7.71426778421117e-09	0	TNFRSF1B
5.08646547583083e-13	-0.449022830593627	0.158	0.201	1.00879869782153e-08	0	TUT7
5.31490341923239e-13	-0.469175131370152	0.077	0.116	1.05410479513636e-08	0	CCDC71L
7.39958647487788e-13	-0.478411064328783	0.181	0.222	1.46755998556253e-08	0	UBN1
9.59631807442395e-13	-0.252952901492233	0.069	0.108	1.9032377637005e-08	0	MIR4435-2HG
1.0115448990127e-12	-0.399182171555744	0.117	0.158	2.00619699821189e-08	0	CYB5R4
1.28972205653798e-12	-0.384577083068044	0.622	0.574	2.55790575473177e-08	0	RHOA
1.59471066438672e-12	-0.281913587627504	0.066	0.103	3.16278966067819e-08	0	NEU1
1.60715223198001e-12	-0.38770584939242	0.156	0.197	3.18746502168595e-08	0	ACTN4
1.78852859841673e-12	-0.36709925683515	0.1	0.141	3.54718876923989e-08	0	IFNGR1
2.00166241300803e-12	-0.384026670767623	0.108	0.149	3.96989706371882e-08	0	SLC12A6
2.01259385987172e-12	-0.49971194744933	0.185	0.225	3.99157740228358e-08	0	CHMP4B
2.3611073847802e-12	-0.479233705324957	0.423	0.422	4.68278427623458e-08	0	GRB2
3.20719269474961e-12	-0.237569287409628	0.114	0.155	6.3608252714969e-08	0	CHST12
4.34676144231437e-12	-0.284118801490614	0.925	0.834	8.62093196854209e-08	0	ARPC2
4.62171288886691e-12	-0.260261742590933	0.822	0.744	9.16624317248974e-08	0	CDC42
1.01979433195538e-11	-0.339488642004917	0.105	0.143	2.02255809856711e-07	0	CTSZ
1.17926079566211e-11	-0.167731480839806	0.069	0.106	2.33882793603667e-07	0	LAIR1
1.19659678392039e-11	-1.11789044818919	0.782	0.685	2.3732104015493e-07	0	PPP1R15A
1.57114932084126e-11	-0.3953460033375	0.189	0.229	3.11606044802448e-07	0	CREBBP
2.40150760198058e-11	-0.509330936022412	0.379	0.389	4.76291002700809e-07	0	CD46
2.85117040784312e-11	-0.500473505331439	0.27	0.301	5.65472626987525e-07	0	MAP4K4
3.28983581076975e-11	-0.345940740610096	0.296	0.322	6.52473136349964e-07	0	RUNX3
3.38433151255475e-11	-0.278199464133858	0.068	0.103	6.71214468884984e-07	0	IKBIP
6.36305844477262e-11	-0.494924717518643	0.123	0.159	1.26198538135175e-06	0	ZNF281
6.38820379570127e-11	-0.324109723805565	0.082	0.118	1.26697245880143e-06	0	TBL1X
6.73040659212277e-11	-0.366158299377676	0.116	0.154	1.33484153941571e-06	0	BACH1
7.32391818524042e-11	-0.229296103183289	0.073	0.108	1.45255269367873e-06	0	NAIP
8.62886949437526e-11	-0.461298563635556	0.253	0.281	1.71136368681945e-06	0	RIOK3
9.33443242085631e-11	-0.328346611127824	0.116	0.153	1.85129798202843e-06	0	BHLHE40
9.46282518873082e-11	-0.444637120010994	0.237	0.27	1.87676211968098e-06	0	PHF20L1
1.12604258328016e-10	-0.410584029005138	0.184	0.221	2.23328025541953e-06	0	PKN2
1.19868086664051e-10	-0.299166463979629	0.079	0.114	2.37734376280813e-06	0	PDZD8
1.28367601561064e-10	-0.340002682415255	0.136	0.174	2.54591464176058e-06	0	SNAP23
1.45127315794768e-10	-0.379139184592589	0.123	0.16	2.87831005415763e-06	0	ETF1
1.51582976743446e-10	-0.502798430987954	0.176	0.211	3.00634517775276e-06	0	PTP4A1
1.60952439544908e-10	-0.353599664186575	0.148	0.185	3.19216973349416e-06	0	CSNK1D
1.69694843855693e-10	-0.341355647100835	0.305	0.329	3.36555783818997e-06	0	AKNA
1.77291232498789e-10	-0.522130571817698	0.274	0.3	3.51621701414849e-06	0	MAP3K2
2.14454491033199e-10	-0.401536918408149	0.44	0.442	4.25327592066144e-06	0	CDC42SE1
2.18090284835964e-10	-0.456258026585206	0.329	0.346	4.32538461915167e-06	0	BRD2
2.51628505910156e-10	-0.146652717050981	0.146	0.102	4.99054815771612e-06	0	CD79B
2.55747439534828e-10	-0.266168364135337	0.129	0.167	5.07223896829425e-06	0	PARVG
3.15761318453754e-10	-0.477251546034009	0.196	0.227	6.26249422889331e-06	0	GLIPR2
4.96277192476799e-10	-0.459119291140216	0.139	0.174	9.84266555839236e-06	0	NRBF2
4.99052830324936e-10	-0.376997381255445	0.079	0.112	9.89771478383445e-06	0	DENND5A
7.97866083432209e-10	-0.392426898749594	0.148	0.183	1.5824078032711e-05	0	RAF1
8.74348576352572e-10	-0.43202595735057	0.109	0.143	1.73409553148006e-05	0	RASSF2
8.89310084849659e-10	-0.40246449356736	0.115	0.15	1.76376869128233e-05	0	NBN
1.0145741470765e-09	-0.150367476381657	0.266	0.197	2.01220490589681e-05	0	LAIR2
1.06045632255433e-09	-0.341089992626557	0.177	0.213	2.103203024522e-05	0	CSGALNACT2
1.36863273399262e-09	-0.306568480055704	0.826	0.736	2.71440930132756e-05	0	YWHAZ
1.62509203859362e-09	-0.146648348268076	0.083	0.115	3.22304504014272e-05	0	TMIGD2
1.79002427995577e-09	-0.421964374576263	0.202	0.233	3.55015515443628e-05	0	MSL1
1.83329990276874e-09	-0.569698005150205	0.454	0.446	3.63598369716124e-05	0	SORL1
1.87362094598519e-09	-0.450769343838044	0.725	0.614	3.71595242217242e-05	0	CLIC1
1.925978999559e-09	-0.404809863366284	0.171	0.204	3.81979414982536e-05	0	CWC25
1.98065497358314e-09	-0.293326747949454	0.081	0.113	3.92823300910745e-05	0	PHF21A
2.11602762515828e-09	-0.107524439564156	0.33	0.258	4.19671758897642e-05	0	HECA
2.19281255417297e-09	-0.231748768316365	0.089	0.123	4.34900513869126e-05	0	PSME4
2.42702371708694e-09	-0.699725476509421	0.121	0.151	4.81351613809852e-05	0	MYOM2
2.51242112593673e-09	-0.270287244162047	0.118	0.153	4.98288481907031e-05	0	CUX1
3.99291496031751e-09	-0.240565464119082	0.365	0.383	7.91914824079771e-05	0	NUCB2
4.02878078730591e-09	-0.368450282993246	0.175	0.208	7.99028093546381e-05	0	AFF4
5.03440496518393e-09	-0.503320368454939	0.676	0.612	9.98473536744928e-05	0	YPEL5
5.13758597582969e-09	-0.384842751056587	0.384	0.39	0.00010189374265863	0	ARHGAP30
5.16445214196752e-09	-0.188987585230335	0.081	0.114	0.000102426579331642	0	SLC20A1
5.28555836157627e-09	-0.336774936501261	0.134	0.167	0.000104828478985142	0	NAPA
7.19459365379398e-09	-0.35060534350866	0.401	0.41	0.000142690375935696	0	YTHDC1
8.67360668688583e-09	-0.463416805440926	0.242	0.264	0.000172023641421007	0	CAPZA2
8.68459711094216e-09	-0.261170691243365	0.096	0.128	0.000172241614501316	0	VPS37B
8.77173660766219e-09	-0.270970738236169	0.072	0.102	0.000173969852139764	0	ATP6V1B2
9.31423412728891e-09	-0.410334500295	0.189	0.219	0.000184729205446521	0	MED13L
1.02236711972782e-08	-0.567739163395746	0.179	0.206	0.000202766070855618	0	GPR65
1.09186678854282e-08	-0.387444604986505	0.115	0.146	0.000216549940171697	0	CEP63
1.14577530467839e-08	-0.401035669718593	0.166	0.196	0.000227241616176864	0	GABARAP
1.15986440483763e-08	-0.236057014906112	0.112	0.145	0.000230035907411447	0	MEF2A
1.16520482195535e-08	-0.204965278443121	0.076	0.106	0.000231095072338405	0	SIRT2
1.18134060530574e-08	-0.396693037689876	0.154	0.185	0.000234295282250287	0	RNF13
1.40618942799784e-08	-0.490817111349684	0.224	0.251	0.000278889549254812	0	RFLNB
1.56397979137584e-08	-0.100493579173546	0.251	0.194	0.000310184112023571	0	TANK
1.57709978497382e-08	-0.430372658474923	0.554	0.423	0.000312786200353857	0	TXN
1.58015882353643e-08	-0.239681446871692	0.083	0.113	0.000313392899471979	0	FAM91A1
1.62248019273842e-08	-0.322856993997292	0.085	0.115	0.00032178649662581	0	NBEAL2
1.63872690113814e-08	-0.521556756484324	0.244	0.267	0.000325008706302727	0	EHD1
2.12678291861272e-08	-0.261497701749076	0.072	0.101	0.00042180485624846	0	GTPBP1
2.22797727599564e-08	-0.35225095526568	0.112	0.142	0.000441874733148215	0	NAGK
2.25439334310447e-08	-0.499172786245277	0.245	0.267	0.000447113831737909	0	ZNF394
2.70085624722742e-08	-0.357279550260883	0.287	0.309	0.000535660819512615	0	WSB1
2.84575130498043e-08	-0.382896633348468	0.682	0.62	0.000564397856316769	0	STK17B
3.09365336078415e-08	-0.311799746917719	0.086	0.116	0.00061356427104432	0	NEDD9
3.54190587854434e-08	-0.228665507323099	0.159	0.191	0.000702466192891699	0	DIP2A
3.60960291622553e-08	-0.248121192402209	0.11	0.14	0.000715892546375009	0	IL2RB
3.69400036874171e-08	-0.294312811964457	0.74	0.677	0.000732631093132544	0	HNRNPU
4.19112460930838e-08	-0.104519515717156	0.366	0.288	0.000831225743764131	0	GLIPR1
4.37091172954335e-08	-0.344637973145468	0.21	0.237	0.000866882923320332	0	TACC1
5.67844528089123e-08	-0.422460579815678	0.343	0.35	0.00112620605255916	0	WAS
6.19050137995755e-08	-0.297945995415735	0.119	0.149	0.00122776213868698	0	ST8SIA4
6.19154680227404e-08	-0.150892580486945	0.075	0.104	0.00122796947729501	0	DUSP22
6.27720937500433e-08	-0.321210625156057	0.109	0.139	0.00124495893534461	0	TCIRG1
6.81533875122516e-08	-0.232256858550312	0.097	0.127	0.00135168613453049	0	NBPF19
7.02053528092014e-08	-0.591918447853847	0.293	0.306	0.00139238276226489	0	PPP1R15B
1.05494277179253e-07	-0.411506946517043	0.099	0.126	0.00209226799929612	0	ERV3-1
1.0814252628514e-07	-0.326102034087148	0.142	0.171	0.00214479072381319	0	STAT6
1.15439308343402e-07	-0.2582748137467	0.08	0.108	0.0022895078023747	0	PSEN1
1.15491944116682e-07	-0.428173000869251	0.41	0.409	0.00229055172766615	0	CDKN2D
1.15591836687858e-07	-0.860289231392946	0.203	0.221	0.00229253289703029	0	FAM129A
1.16763001063165e-07	-0.471573254803056	0.454	0.437	0.00231576060008576	0	NOP10
1.17624899159287e-07	-0.43664355428341	0.305	0.313	0.00233285462502615	0	PPP1R18
1.39333081131693e-07	-0.135996191584318	0.109	0.139	0.00276339299808487	0	AC100810.1
1.45397602487251e-07	-0.26090759560698	0.076	0.103	0.00288367065012965	0	MBD6
1.52374474290172e-07	-0.297694998208538	0.145	0.174	0.00302204294859698	0	OS9
1.89511991413797e-07	-0.229236942587998	0.106	0.134	0.00375859132570984	0	ITCH
1.9231680279457e-07	-0.425683210953885	0.283	0.301	0.0038142191498247	0	RB1CC1
1.92942478801119e-07	-0.314654260401485	0.221	0.246	0.0038266281820626	0	PTPN6
2.00043762167878e-07	-0.326151690399716	0.445	0.43	0.00396746793507552	0	BZW1
2.0462118984672e-07	-0.398784123545247	0.162	0.188	0.00405825205823	0	FLOT2
2.13514745781659e-07	-0.390141562797362	0.156	0.183	0.00423463795308765	0	FLOT1
2.46206834957166e-07	-0.199438821898915	0.42	0.332	0.00488302015770546	0	IER5
2.53064832131688e-07	-0.176250249061187	0.095	0.124	0.00501903481566776	0	SPG11
2.58201203695565e-07	-0.444358281480482	0.255	0.273	0.00512090447289414	0	GNAI3
2.5962316697332e-07	-0.209775914864253	0.075	0.102	0.00514910627058185	0	PRKACA
2.67142963111276e-07	-0.533320803459443	0.371	0.363	0.00529824638738594	0	GNB2
2.67808379825544e-07	-0.403316668179946	0.142	0.17	0.00531144359708001	0	EIF4A3
2.70468537508547e-07	-0.274496693720455	0.111	0.14	0.00536420250440701	0	JARID2
2.9496078025249e-07	-0.118164512260734	0.998	0.98	0.00584995715474764	0	MT-ND2
3.05546909796627e-07	-0.358388878098822	0.271	0.29	0.0060599118619965	0	PRKAR1A
3.48538004673708e-07	-1.85017196223004	0.082	0.108	0.00691255424669364	0	IGLC2
3.648123782642e-07	-0.20285956745358	0.077	0.103	0.00723532389811388	0	ZFAND3
3.7763599178373e-07	-0.267961877345386	0.481	0.465	0.00748965462504671	0	MT-ND4L
3.85386657999035e-07	-0.467040080717863	0.335	0.343	0.00764337358809486	0	CHD1
3.88769869199938e-07	-0.152831283557466	0.663	0.533	0.00771047281584238	0	ICAM3
3.94229106584552e-07	-0.430175649601874	0.094	0.12	0.00781874587089142	0	PELI1
4.13372684383655e-07	-0.176244709357691	0.247	0.192	0.00819842044938103	0	PIM3
4.32103406960175e-07	-0.433989322716298	0.375	0.369	0.00856990687024116	0	DNAJB6
4.39289169927914e-07	-0.482060415688918	0.176	0.203	0.00871242210718032	0	AC007952.4
4.43569105660249e-07	-0.248433083833454	0.729	0.653	0.00879730607255972	0	FUS
4.54151872877848e-07	-0.375283735418454	0.192	0.217	0.00900719409478637	0	FBXW7
4.8211004830692e-07	-0.152122249304794	0.218	0.17	0.00956168858807114	0	ELOVL5
4.83566060205587e-07	-0.337797792174004	0.222	0.245	0.0095905656720574	0	RAB8B
5.11010265985109e-07	-0.265240290683947	0.083	0.109	0.0101348666052827	0	ZNF493
5.32509079541898e-07	-0.323443190682928	0.503	0.483	0.0105612525745545	0	TAF7
5.89343181799462e-07	-0.36248615081708	0.435	0.34	0.0116884433246287	0	SLC2A3
6.14748810587341e-07	-0.441643881372479	0.166	0.191	0.0121923131603787	0	PURB
6.18663483252373e-07	-0.415197828376588	0.403	0.4	0.0122699528633443	0	ADAR
6.20626582880742e-07	-0.241599945453266	0.077	0.102	0.0123088870182738	0	GMIP
6.30585537732265e-07	-0.102819938101113	0.15	0.113	0.012506402969844	0	RPS6KA5
6.41387680410394e-07	-0.238313747420459	0.089	0.115	0.0127206418655793	0	BLVRB
6.64140498654115e-07	-0.304803300254604	0.1	0.126	0.0131718985098071	0	PBX2
7.35248150300087e-07	-0.548165330510138	0.25	0.266	0.0145821765649016	0	COQ7
7.61522826865006e-07	-0.273692815319712	0.13	0.158	0.0151032822252137	0	PLEKHB2
7.85261605564231e-07	-0.381078127364729	0.172	0.196	0.0155740934231554	0	SPTY2D1
8.07611814096026e-07	-0.283572608844115	0.184	0.21	0.0160173651089665	0	SIPA1
9.49188686617783e-07	-0.344818173666224	0.16	0.186	0.0188252592216905	0	PPP3CA
9.61580362706931e-07	-0.323339589931832	0.14	0.166	0.0190710233335666	0	SLC44A2
9.7410901879708e-07	-0.301325558795361	0.094	0.12	0.0193195041698025	0	NUP58
1.11203194728226e-06	-0.409204240695357	0.389	0.384	0.0220549296104491	0	CLK1
1.38608798710198e-06	-0.34182459201697	0.534	0.498	0.0274902830481935	0	BIN2
1.40932515473834e-06	-0.267022681741902	0.097	0.123	0.0279511457939254	0	KDM7A
1.44495364777624e-06	-0.471837946217857	0.334	0.339	0.0286577656963461	0	PPP1R10
1.52335489002479e-06	-0.454737867004202	0.354	0.348	0.0302126975338616	0	DHRS7
1.57101373414421e-06	-0.369873568432769	0.546	0.505	0.0311579153892821	0	GNG5
1.68334119632377e-06	-0.291737490085673	0.126	0.152	0.0333857059466894	0	SCLT1
1.76261246384251e-06	-0.407448479938785	0.473	0.452	0.0349578929953884	0	CLEC2B
1.77952765405757e-06	-0.184122477973422	0.187	0.214	0.0352933719629239	0	SERPINB6
1.91509214671708e-06	-0.435262081538692	0.19	0.211	0.0379820225458398	0	RASSF3
2.04661401586505e-06	-0.285144688330151	0.119	0.144	0.0405904957766515	0	PXN
2.10310264577829e-06	-0.247125591957109	0.184	0.21	0.0417108347737208	0	ADAM10
2.24323852998347e-06	-0.34006406525809	0.342	0.35	0.0444901497651622	0	NIPBL
2.40594198745892e-06	-0.246822856384757	0.128	0.154	0.0477170474372727	0	SAP30BP
2.41984842280895e-06	-0.361290820010525	0.134	0.158	0.0479928537695698	0	AHCTF1
0	0.942716215020237	0.989	0.862	0	1	RPS3A
0	0.876054589083711	0.985	0.808	0	1	EEF1B2
0	0.867375789572687	0.989	0.853	0	1	RPL32
0	0.845358265544031	0.996	0.92	0	1	RPS27
0	0.834440109721175	0.988	0.841	0	1	RPS13
0	0.825852002122018	0.987	0.806	0	1	RPS5
0	0.817745798877075	0.988	0.842	0	1	RPS23
0	0.816821064829099	0.987	0.82	0	1	RPL22
0	0.796326182275908	0.987	0.812	0	1	RPL10A
0	0.794418420143391	0.991	0.883	0	1	RPL9
0	0.777150297786098	0.988	0.85	0	1	RPS12
0	0.772217227988609	0.991	0.909	0	1	RPL30
0	0.771871403152939	0.992	0.867	0	1	RPL11
0	0.769300633321052	0.988	0.834	0	1	RPL29
0	0.768117894695281	0.993	0.873	0	1	RPS27A
0	0.764559183155733	0.988	0.834	0	1	RPL3
0	0.759427485220053	0.992	0.907	0	1	RPL39
0	0.755463496008003	0.992	0.867	0	1	RPS3
0	0.754900683507219	0.989	0.857	0	1	RPL19
0	0.745235086024319	0.99	0.847	0	1	RPL35A
0	0.741508803754094	0.992	0.904	0	1	RPL37
0	0.731142468827743	0.961	0.734	0	1	NOP53
0	0.724038723792412	0.999	0.988	0	1	TPT1
0	0.720315980610036	0.991	0.845	0	1	RPL38
0	0.71664758265795	0.987	0.811	0	1	RPSA
0	0.714414697347589	0.991	0.843	0	1	RPL18
0	0.712064032498994	0.99	0.872	0	1	RPS18
0	0.706830063339308	0.988	0.844	0	1	RPL8
0	0.706419898803651	0.989	0.865	0	1	NACA
0	0.702550126137872	0.992	0.865	0	1	RPL13
0	0.697532190587637	0.986	0.836	0	1	RPL12
0	0.697174853165533	0.991	0.873	0	1	RPS14
0	0.697160018257639	0.987	0.832	0	1	RPL14
0	0.693457611625165	0.989	0.868	0	1	RPS15A
0	0.689438879010393	0.992	0.879	0	1	RPL10
0	0.688436470771497	0.992	0.89	0	1	RPL34
0	0.687142966229054	0.99	0.856	0	1	RPS6
0	0.68485923243499	0.993	0.945	0	1	RPS9
0	0.678625701501665	0.986	0.819	0	1	RPS21
0	0.674168676908709	0.993	0.92	0	1	EEF1A1
0	0.667391235156569	0.988	0.83	0	1	RPL36
0	0.665264076697974	0.991	0.861	0	1	RPS25
0	0.659586007584365	0.992	0.865	0	1	RPS28
0	0.650124011178562	0.991	0.843	0	1	RPL37A
0	0.645914923467061	0.988	0.854	0	1	RPS16
0	0.644075725924298	0.992	0.876	0	1	RPL21
0	0.642901551419841	0.989	0.85	0	1	RPS7
0	0.640382860895781	0.991	0.872	0	1	RPS29
0	0.6379021754374	0.988	0.84	0	1	RPL24
0	0.634668506350101	0.988	0.825	0	1	RPS4X
0	0.63355420623334	0.987	0.827	0	1	RPL23A
0	0.630704340708561	0.989	0.865	0	1	RPS2
0	0.598149501967968	0.988	0.854	0	1	RPS24
0	0.594282680075705	0.989	0.834	0	1	RPL18A
0	0.580725721473962	0.989	0.844	0	1	RPL7A
0	0.569613335759609	0.988	0.843	0	1	RPL27
0	0.568844449776996	0.987	0.847	0	1	RPS15
0	0.548741348878164	0.989	0.847	0	1	RPL26
0	0.522196157108873	0.998	0.967	0	1	MT-ND3
0	0.507500359250661	0.992	0.926	0	1	UBA52
0	0.438864087755966	0.996	0.963	0	1	FAU
0	-0.534479671277621	1	0.999	0	1	B2M
0	-0.935443439513586	0.874	0.938	0	1	PTPRC
0	-0.992729729849257	0.987	0.993	0	1	HLA-B
0	-1.09567284621447	0.799	0.905	0	1	SH3BGRL3
0	-1.35648379443353	0.594	0.811	0	1	KLF6
0	-1.38742031845757	0.465	0.753	0	1	LCP1
0	-1.70747227803622	0.509	0.767	0	1	TNFAIP3
0	-1.94914711885481	0.423	0.754	0	1	PPP1R15A
0	-2.32504697313808	0.054	0.451	0	1	PLEK
0	-2.65823956234777	0.683	0.881	0	1	NFKBIA
1.08254704503307e-301	0.658051315228156	0.976	0.771	2.14701555441409e-297	1	NPM1
5.01799583744486e-300	0.738276058824114	0.926	0.619	9.95219114440438e-296	1	LDHB
1.46208147608828e-298	-1.61794278068993	0.764	0.83	2.89974619152589e-294	1	S100A4
1.72699780123389e-296	-3.0824033204121	0.587	0.8	3.42515473918718e-292	1	NEAT1
4.5066281688635e-296	-0.651226489383051	0.995	0.992	8.93799564730699e-292	1	HLA-A
4.75415656257983e-296	-2.26835967493696	0.549	0.782	9.42891871056458e-292	1	SRGN
1.27619047434779e-295	-1.73497634031809	0.134	0.498	2.53106856777398e-291	1	EFHD2
1.79855544533648e-294	-1.521882469941	0.791	0.902	3.56707501473584e-290	1	DUSP1
3.25979680286859e-289	0.560133246719963	0.988	0.856	6.46515499912926e-285	1	EEF1D
2.30496409180808e-286	-0.725489150577867	0.998	0.993	4.57143528328297e-282	1	HLA-C
2.38448461130339e-286	0.522270613144273	0.989	0.841	4.72914832959801e-282	1	RPS19
2.47120886127481e-285	0.674711230814859	0.946	0.734	4.90114853456633e-281	1	SARAF
1.49012329488157e-281	-2.13919635374412	0.497	0.743	2.95536153073862e-277	1	S100A11
1.13630234846795e-278	0.597409515309672	0.98	0.798	2.25362844771648e-274	1	BTF3
1.61107334185421e-264	0.529129242112642	0.985	0.82	3.19524175889946e-260	1	RPL35
9.40596758044642e-263	-1.93054729833256	0.316	0.622	1.86548555022994e-258	1	ZFP36
1.43846448936419e-259	0.564197358800147	0.984	0.818	2.85290662175599e-255	1	TOMM7
1.28277699633284e-258	0.510624907724271	0.991	0.859	2.54413161682693e-254	1	RPLP2
2.5453942025045e-255	0.53045226955935	0.989	0.834	5.04828032182716e-251	1	RPL7
2.26962137522928e-243	0.489848338438486	0.996	0.919	4.50134007349223e-239	1	RPLP1
6.60137023874127e-243	0.582376412959373	0.966	0.796	1.30924975944956e-238	1	UQCRB
2.23926681042166e-242	-2.10512750365241	0.054	0.37	4.44113786510929e-238	1	CST7
1.64179888025247e-241	-1.28946988459605	0.206	0.523	3.25617971920473e-237	1	AHNAK
4.10285333277006e-239	0.439546057348279	0.995	0.959	8.13718901488287e-235	1	RPL41
2.11011888057914e-238	-1.41980520863419	0.056	0.379	4.1849987758526e-234	1	MYO1F
2.50567184279145e-238	0.723549423792009	0.77	0.489	4.96949896580828e-234	1	RGS10
1.58572907913588e-237	0.501244823060828	0.99	0.843	3.14497648265019e-233	1	RPS10
2.37827299626736e-231	0.522236268595863	0.989	0.841	4.71682883349705e-227	1	RPS8
1.12816792677233e-230	-0.911425738115192	0.587	0.783	2.23749544916755e-226	1	YWHAZ
2.74948911588226e-230	0.495419791803977	0.986	0.852	5.45306176352928e-226	1	PFDN5
5.70050249057425e-229	0.571862517721251	0.971	0.763	1.13058065895559e-224	1	RPS4Y1
1.03320136643758e-226	-2.33426393615877	0.643	0.827	2.04914827005565e-222	1	IFITM2
4.44748510893502e-226	-1.36087041510702	0.566	0.786	8.82069721655082e-222	1	CCNL1
1.73119501803703e-225	0.666295597805227	0.642	0.347	3.43347907927284e-221	1	CD27
1.12340704927253e-224	-1.09478601394039	0.422	0.673	2.2280532008222e-220	1	CLIC1
4.73702243839764e-224	-1.26638392784355	0.247	0.555	9.39493660207405e-220	1	IQGAP1
8.03241134531902e-223	0.609245727005288	0.916	0.677	1.59306814211712e-218	1	EIF3E
1.22332454049746e-220	0.666411489994055	0.513	0.238	2.42621956116862e-216	1	CCR7
9.20405982513323e-220	-0.966138228672231	0.831	0.898	1.82544118511867e-215	1	CYBA
1.8482287353417e-219	-1.4966816237893	0.363	0.635	3.6655920508032e-215	1	MCL1
7.41296490182238e-216	0.495195267799353	0.988	0.825	1.47021332897843e-211	1	RPL5
1.17122657262695e-214	-0.67311050679027	0.952	0.966	2.32289366149104e-210	1	DDX5
1.07105950751679e-211	0.685302940666623	0.75	0.472	2.12423232125804e-207	1	NOSIP
2.4182597695045e-208	-0.772011683275399	0.888	0.902	4.79613460085827e-204	1	PFN1
1.59901382478467e-204	0.637556334479097	0.778	0.521	3.17132411869543e-200	1	LEPROTL1
6.17697512921063e-201	-1.02289941520907	0.869	0.933	1.22507947737634e-196	1	PNRC1
1.27296854430189e-198	-1.37999486772569	0.04	0.315	2.52467851391393e-194	1	ZEB2
8.20108845194469e-196	-1.23838957872837	0.219	0.5	1.62652187267419e-191	1	SYNE2
1.7076891078729e-194	-1.18603183202082	0.347	0.594	3.38685980764433e-190	1	ANXA1
8.42157690002247e-194	-0.958559907675117	0.636	0.796	1.67025134658146e-189	1	TPM3
1.30685040420856e-192	0.501475245104819	0.983	0.796	2.59187640666683e-188	1	RPL4
3.57168131103415e-191	-1.40187859495032	0.912	0.934	7.08371554417404e-187	1	S100A6
2.9428592203082e-190	-0.905793853443274	0.941	0.975	5.83657269163725e-186	1	H3F3B
1.84530196079325e-188	-2.36846490491724	0.136	0.394	3.65978737884126e-184	1	TYROBP
3.49444692456533e-185	0.608533867017948	0.722	0.436	6.93053658549041e-181	1	TCF7
7.70689681283043e-184	0.51331932890984	0.958	0.775	1.52850884488866e-179	1	HNRNPA1
6.37245255761624e-183	-1.19216075819362	0.274	0.552	1.26384851575203e-178	1	CFLAR
4.18811602540852e-178	-1.05694907158684	0.136	0.417	8.30629051319272e-174	1	ITGB1
1.44160097668675e-176	0.31200540124953	0.999	0.985	2.85912721706283e-172	1	MT-ATP6
1.88748214217232e-175	0.58166330676456	0.677	0.41	3.74344333257035e-171	1	CD7
6.71218274800686e-175	0.505770998040101	0.942	0.763	1.3312272044122e-170	1	COMMD6
1.87748153508554e-171	-0.970503847879958	0.379	0.624	3.72360912853515e-167	1	KIAA1551
3.10551604012006e-171	0.470673377730059	0.984	0.818	6.15916996237012e-167	1	RPS26
8.39936254111457e-170	-1.97504877010841	0.543	0.737	1.66584557277925e-165	1	IER2
8.42167828130181e-169	-2.5963528404413	0.024	0.267	1.67027145353059e-164	1	FCGR3B
1.18354772171855e-167	-2.82137933945319	0.478	0.677	2.3473301964844e-163	1	SAT1
2.22577741167145e-166	-1.85115962444189	0.041	0.281	4.41438434056798e-162	1	GZMA
1.31151387671184e-161	-2.96213408340868	0.102	0.351	2.60112547168259e-157	1	NAMPT
5.53008020277277e-161	0.382888867295526	0.995	0.934	1.09678080661592e-156	1	RPL28
1.44263825532705e-160	-0.981755480550975	0.124	0.39	2.86118445179014e-156	1	IER5
6.95443441530707e-158	0.401693577652961	0.99	0.851	1.37927297758785e-153	1	RPL15
4.10105019166464e-156	-1.39569917944085	0.07	0.314	8.13361284512848e-152	1	CDC42EP3
8.50618185715175e-156	-2.85767926927428	0.047	0.278	1.68703104772891e-151	1	IER3
5.02096044969904e-155	0.520537681583994	0.892	0.691	9.95807085988811e-151	1	ZFAS1
1.64083012506778e-153	-0.992662388190027	0.438	0.658	3.25425838704693e-149	1	YPEL5
6.43485324684758e-151	-0.908954602221945	0.42	0.639	1.27622444444728e-146	1	ACTR2
2.35203625671253e-150	-0.813495489667919	0.29	0.535	4.66479350793797e-146	1	TLN1
3.27901298457e-150	-1.51072224513255	0.088	0.325	6.50326645229768e-146	1	PTPRE
5.82393642455098e-150	-1.92590694907022	0.35	0.573	1.1550613110812e-145	1	CTSS
9.12112179187755e-149	0.548423866863598	0.719	0.494	1.80899208498307e-144	1	SNHG8
2.60370724782449e-148	-4.1934605560357	0.018	0.232	5.16393258461032e-144	1	G0S2
6.95790103361303e-148	0.407572159434371	0.988	0.838	1.37996051199647e-143	1	RPL6
7.02135474371543e-148	0.366546615222485	0.994	0.929	1.39254528632108e-143	1	TMSB10
6.81328214686888e-147	-0.962727421525383	0.445	0.649	1.3512782481885e-142	1	LRRFIP1
7.3769146286627e-147	-0.670138511399232	0.8	0.86	1.46306347830267e-142	1	ARPC2
1.10629990958281e-146	-2.38319388072414	0.019	0.232	2.19412461067559e-142	1	PLAUR
2.50754432987629e-146	-0.872493056856533	0.307	0.541	4.97321266944364e-142	1	CAST
1.19206549864628e-145	-1.2219183399379	0.031	0.252	2.36422350346516e-141	1	FAM129A
1.68451426524625e-145	-1.04736597495952	0.244	0.48	3.34089714226288e-141	1	CD63
8.53902640873858e-145	0.532897433138897	0.738	0.516	1.69354510764512e-140	1	GYPC
4.13899539850394e-144	0.396664941664068	0.99	0.865	8.20886957385287e-140	1	RPL27A
1.05671086493723e-143	-0.397932879905112	0.998	0.997	2.09577465843001e-139	1	EIF1
1.61819332248685e-143	0.483205232239534	0.856	0.595	3.20936281648818e-139	1	CD3E
2.57859241493941e-143	-4.24974766585271	0.041	0.258	5.11412233654933e-139	1	CXCL8
7.48390811844371e-143	0.436079787901159	0.94	0.627	1.48428349713094e-138	1	CD3D
2.0754998476665e-141	-1.45224697704242	0.289	0.522	4.11633884787696e-137	1	ZFP36L1
1.9268628459192e-140	0.401814126997174	0.979	0.835	3.82154708231155e-136	1	COX4I1
3.13037643181277e-140	-1.23114186534204	0.42	0.638	6.20847557721426e-136	1	SMCHD1
3.42822182214477e-140	-1.91692183304705	0.029	0.236	6.79919233985971e-136	1	GZMH
7.17312275737061e-140	-0.962509374831241	0.102	0.341	1.42264543646931e-135	1	PPP1R15B
5.67334441186285e-139	-0.55437779574589	0.973	0.974	1.12519439720476e-134	1	HLA-E
3.23578863168167e-138	-2.42272236831804	0.163	0.396	6.41753959321426e-134	1	SOD2
3.80871327047174e-138	0.496275721709027	0.809	0.597	7.55382102932661e-134	1	EIF3H
1.58540330467961e-137	-0.749632151225214	0.309	0.548	3.14433037417107e-133	1	MTPN
2.73572123784324e-137	-0.78437994367727	0.082	0.313	5.4257559310145e-133	1	HIST1H1E
2.27712872333116e-136	-1.06608306908816	0.062	0.282	4.51622939698268e-132	1	RAB11FIP1
3.40497359221407e-136	-0.869600468192144	0.064	0.284	6.75308412543816e-132	1	AC020916.1
5.12565602956626e-136	-1.63694996590089	0.421	0.631	1.01657136034388e-131	1	IRF1
3.57496420822394e-135	-1.30557638812122	0.031	0.238	7.09022651417054e-131	1	LYN
2.72652486791283e-131	-2.00290302557563	0.03	0.231	5.40751677053151e-127	1	CSF3R
1.70749756667943e-129	-1.91061475261335	0.091	0.304	3.38647992399532e-125	1	RGS2
7.21865305712304e-129	-0.962081245412399	0.479	0.663	1.43167546081921e-124	1	DDX3X
2.44404631192214e-128	-1.07136004177139	0.047	0.253	4.84727705043517e-124	1	PMAIP1
2.87617422842998e-128	-1.03130603831376	0.313	0.529	5.70431634724518e-124	1	CAP1
4.16413079727658e-128	-1.183928993482	0.025	0.219	8.25872061023864e-124	1	FCGR3A
1.91467986235279e-126	0.503403444074748	0.375	0.186	3.79738457100428e-122	1	TRABD2A
4.42010569989308e-126	-1.62842852134937	0.017	0.203	8.76639563459794e-122	1	GZMB
1.85464884272562e-125	-0.740267792252488	0.052	0.259	3.67832504977772e-121	1	ANXA2
3.74418898878433e-125	0.571108427129331	0.364	0.181	7.42585002145597e-121	1	LINC02273
3.76815020247657e-125	-0.791940925582947	0.115	0.337	7.47337229657179e-121	1	GLIPR1
1.20037810318158e-124	-1.18023159355438	0.306	0.525	2.38070989204003e-120	1	MAP1LC3B
1.43985839781146e-123	-1.8029922049428	0.053	0.254	2.85567116037946e-119	1	GLUL
5.7418526340727e-123	0.362721959068998	0.989	0.85	1.13878163291564e-118	1	RPL23
1.50565384872404e-121	-1.86232161826546	0.018	0.202	2.98616327817438e-117	1	PHACTR1
5.58553617562905e-121	-0.726095686894369	0.237	0.469	1.10777938971251e-116	1	BZW1
8.34552916751449e-121	-1.87911838249906	0.037	0.225	1.65516879979315e-116	1	FGFBP2
1.26686901523984e-120	0.412793138549771	0.951	0.749	2.51258131792518e-116	1	HINT1
1.77422812294959e-120	-2.55545899994624	0.134	0.331	3.51882663624593e-116	1	CCL5
2.91164670681724e-120	0.403179191438168	0.958	0.768	5.77466891363064e-116	1	COX7C
1.10257491226904e-119	0.424277432852137	0.941	0.762	2.18673682350319e-115	1	CD48
3.35141853793777e-119	-1.77085239224152	0.036	0.223	6.64686838629197e-115	1	CCL4
3.49561177856901e-119	-1.51740468292369	0.048	0.241	6.93284684043591e-115	1	MXD1
3.86984562026708e-119	-1.46235840328448	0.1	0.306	7.6750648186757e-115	1	HIF1A
1.2553478605462e-118	-1.06331673889172	0.027	0.211	2.48973141182129e-114	1	HOPX
2.5220407983915e-118	-0.900104697635913	0.441	0.633	5.00196351544986e-114	1	ACTR3
3.61283094692393e-117	0.458903932939468	0.777	0.536	7.16532761703423e-113	1	TRAC
1.29534160104899e-116	0.338695130217047	0.993	0.888	2.56905099736046e-112	1	RPS11
2.34713204393134e-115	0.485007710640963	0.463	0.266	4.65506698272902e-111	1	LEF1
8.35475349123185e-115	-0.980230200559133	0.085	0.286	1.65699825991601e-110	1	GABARAPL1
8.58988875593302e-115	-1.63340970711982	0.02	0.198	1.7036326369642e-110	1	FPR1
1.47865294350417e-114	-0.717745861879844	0.572	0.71	2.93261238285182e-110	1	HNRNPU
2.48806760149161e-114	0.400937736694432	0.872	0.655	4.93458447403831e-110	1	C12orf57
1.12736337722107e-113	-0.80559768700406	0.15	0.364	2.23589978604254e-109	1	REL
1.25918250461444e-113	-0.742566217313892	0.343	0.552	2.49733666140183e-109	1	IDS
8.77859375757925e-113	-0.951799799513577	0.068	0.263	1.74105849994069e-108	1	LYST
9.21791024763529e-113	0.277232791977235	0.997	0.97	1.82818813941351e-108	1	MT-CYB
9.22663221453489e-113	0.474295276353454	0.461	0.262	1.8299179671087e-108	1	MAL
2.30479272456412e-112	-0.873229965489132	0.094	0.297	4.57109541062802e-108	1	TNFRSF1B
6.12244775529199e-112	0.384652468171693	0.982	0.797	1.21426506330706e-107	1	RPLP0
1.26060908542847e-111	-1.13434455294985	0.376	0.566	2.50016599913028e-107	1	EVI2B
3.17084853864515e-111	-0.817351397036341	0.094	0.296	6.28874390669493e-107	1	PREX1
5.64932000576248e-111	-1.2491435706028	0.439	0.619	1.12042963674287e-106	1	LITAF
6.37351494310167e-111	-1.07532627595088	0.013	0.182	1.26405921866535e-106	1	ITGAX
7.51025844918092e-111	0.485898602095429	0.65	0.457	1.48950955822605e-106	1	C6orf48
4.01705375147072e-110	-1.34191606593464	0.033	0.207	7.96702270529187e-106	1	KLRD1
6.28323865762143e-110	-1.3942612578653	0.026	0.199	1.24615472296606e-105	1	NCF2
1.30359050873176e-109	-1.01756837438552	0.094	0.293	2.58541105596769e-105	1	SPAG9
2.3002728134663e-109	-0.789233984985514	0.148	0.358	4.56213107094772e-105	1	HIST1H1D
3.89488668256924e-109	-1.51362473313365	0.021	0.193	7.72472875753957e-105	1	BASP1
7.94967322125259e-109	-0.990046345550932	0.027	0.202	1.57665868997103e-104	1	HLA-DRB1
1.5967312739307e-108	0.400308343498611	0.912	0.707	3.16679713558676e-104	1	AES
2.34571873724339e-108	-1.00200570600971	0.267	0.481	4.65226397157482e-104	1	TXN
4.50007655482249e-107	-1.3535237147062	0.086	0.268	8.92500183117945e-103	1	FCER1G
1.18452461746203e-106	-1.98865612305687	0.095	0.283	2.34926767381245e-102	1	BCL2A1
4.08721047609374e-106	-0.975949495973934	0.156	0.361	8.10616453723672e-102	1	VMP1
4.39705826816732e-106	-0.641996821699497	0.985	0.983	8.72068566325624e-102	1	ACTB
5.21360042246074e-106	-1.16390794628056	0.198	0.399	1.03401337178664e-101	1	VASP
5.45482949037274e-106	-2.31891347985441	0.012	0.173	1.08185633282563e-101	1	PTGS2
4.0498740241811e-105	-0.793513679388309	0.464	0.634	8.03211515215837e-101	1	RNF213
4.08342609087694e-105	-2.49096272385486	0.101	0.28	8.09865896603624e-101	1	MNDA
7.67014016197058e-105	-0.834669527091779	0.476	0.647	1.52121889832362e-100	1	TAGLN2
8.59653327663629e-105	-1.05757291717532	0.985	0.987	1.70495044475528e-100	1	H3F3A
8.68551198912965e-105	-0.784996127030548	0.284	0.487	1.72259759280408e-100	1	MYADM
1.97451505506145e-104	-1.58012047856723	0.017	0.179	3.91605570870337e-100	1	TRIB1
3.27717099302391e-104	-0.716960604690017	0.475	0.635	6.49961323046432e-100	1	MSN
4.251817169275e-104	-0.725326786007185	0.363	0.555	8.4326289918231e-100	1	AKAP13
4.90305826935721e-104	0.356480464911745	0.987	0.825	9.72423546561616e-100	1	RACK1
1.32989750110392e-103	-1.36893398728291	0.104	0.295	2.63758571393941e-99	1	IFRD1
6.07954633929144e-103	-0.762469304736844	0.177	0.38	1.20575642547167e-98	1	DHRS7
6.69532989223907e-103	-1.09398756350556	0.135	0.333	1.32788477752778e-98	1	RNF149
8.56655356318992e-103	0.493605469984146	0.571	0.387	1.69900456818746e-98	1	GIMAP1
1.10280635465035e-102	-1.2158949348668	0.023	0.186	2.18719584317805e-98	1	SPI1
1.21961954770356e-102	-1.11162698266483	0.058	0.231	2.41887144896047e-98	1	PRF1
1.48931342148437e-102	-0.588344932882488	0.912	0.923	2.95375530882996e-98	1	MYL6
9.52041276257658e-102	-1.42393436432754	0.018	0.178	1.88818346320181e-97	1	C5AR1
9.8571798400954e-102	-0.63401347832607	0.906	0.928	1.95497447768612e-97	1	OAZ1
2.89294730011935e-101	-0.926296615185746	0.13	0.324	5.73758238032671e-97	1	MIDN
6.6462848662251e-101	-0.623763725257543	0.951	0.892	1.31815767751842e-96	1	TXNIP
1.07573400985158e-100	0.523052600105006	0.387	0.211	2.13350326173865e-96	1	TSHZ2
1.38420121201219e-100	-0.682916866244258	0.86	0.846	2.74528626378377e-96	1	HSP90AA1
1.10198417192741e-99	-0.698906728049864	0.135	0.335	2.18556520818363e-95	1	HIST1H1C
4.23289053688547e-99	0.422870848099468	0.653	0.455	8.39509180180496e-95	1	LCK
9.45902875013435e-99	-1.58425270405023	0.031	0.192	1.87600917201415e-94	1	MARCKS
1.32132443607348e-98	-1.12444900334544	0.222	0.412	2.62058275406453e-94	1	ALOX5AP
1.99571826725685e-98	-0.775824510571256	0.297	0.491	3.95810803945051e-94	1	ROCK1
5.36015697606537e-98	-1.27492864332239	0.057	0.229	1.06307993306305e-93	1	NABP1
5.95841418121484e-98	-0.730037650769509	0.333	0.527	1.18173228456034e-93	1	MBP
1.16791114275998e-97	-0.941682944431956	0.849	0.868	2.31631816943587e-93	1	FOS
1.4175903993148e-97	-1.06803266618962	0.041	0.205	2.81150703896104e-93	1	CEBPD
1.465775272559e-97	-0.738351056784131	0.173	0.375	2.90707209806626e-93	1	PTBP3
1.70815084762817e-97	-1.46417370189288	0.124	0.304	3.38777557610094e-93	1	KLRB1
1.75406468086186e-97	0.401543413644765	0.849	0.666	3.47883648155332e-93	1	MZT2B
1.90749251901892e-97	-1.06302027308984	0.052	0.222	3.78312991297022e-93	1	CSRNP1
1.87141275772299e-96	-1.13111388041208	0.033	0.192	3.71157292239201e-92	1	FGL2
1.9617157339547e-96	0.414469507057682	0.596	0.391	3.89067081515235e-92	1	RCAN3
3.61775962292037e-96	-1.21130453080435	0.016	0.168	7.17510266013796e-92	1	FCGR2A
5.55661038186833e-96	-1.25373193242452	0.127	0.31	1.10204253703595e-91	1	KDM6B
1.13153002758554e-95	0.381803489937596	0.866	0.686	2.24416350371041e-91	1	COX6C
6.67397380714196e-95	-0.832682032946856	0.038	0.2	1.32364922517046e-90	1	ARHGAP26
6.93873984051261e-95	-0.594564629827588	0.018	0.169	1.37616027256887e-90	1	BHLHE40
7.42679850351121e-95	0.45710028343245	0.521	0.349	1.47295694720138e-90	1	PPA1
1.02882101042526e-94	-0.737833644703209	0.276	0.465	2.04046070997642e-90	1	FLNA
1.48970888351427e-94	0.284294633636256	0.951	0.688	2.95453962867385e-90	1	LTB
1.54985706626156e-94	0.360470478904682	0.938	0.75	3.07383151951655e-90	1	EEF2
2.94092279776141e-94	0.397114808388033	0.798	0.614	5.83273218480021e-90	1	EIF3G
1.49318369235271e-93	-0.658376841760389	0.008	0.151	2.96143121704313e-89	1	CX3CR1
7.72043170644345e-93	0.459879929105697	0.555	0.384	1.53119322033893e-88	1	C1QBP
8.72230129141812e-93	-0.823452594444425	0.078	0.251	1.72989401512696e-88	1	IGF2R
1.34488463214175e-92	-1.10145075506735	0.024	0.175	2.66730969092673e-88	1	MAFF
1.68397953352298e-92	-1.0160966679623	0.115	0.296	3.33983660883613e-88	1	IVNS1ABP
3.33178100226229e-92	-1.02759876344569	0.019	0.166	6.6079212617868e-88	1	CD83
5.28204944027221e-92	-0.597409292210835	0.047	0.212	1.04758886548919e-87	1	CYTOR
5.35673601362959e-92	0.374611760096653	0.911	0.741	1.06240145358316e-87	1	EIF3K
9.85845028467699e-92	-0.719932779124271	0.285	0.481	1.95522644495999e-87	1	OSBPL8
1.16013521381616e-91	-3.27150062080567	0.188	0.342	2.30089616956159e-87	1	NKG7
1.56146579108814e-91	0.400849315732551	0.787	0.612	3.09685510346511e-87	1	UXT
5.53547788293642e-91	0.38557235104634	0.82	0.643	1.09785132852278e-86	1	EIF3F
7.20300529590298e-91	-0.747797729819025	0.037	0.193	1.42857204033644e-86	1	SKAP2
7.66299644348693e-91	-0.549248339962648	0.122	0.312	1.51980208463676e-86	1	HIST2H2AC
4.66478013050397e-90	0.201049373884828	1	0.988	9.25165843282852e-86	1	MT-ND1
5.35856422006586e-90	0.243906102069112	0.997	0.976	1.06276404176566e-85	1	MT-ND4
8.83642445072221e-90	-0.722796057410578	0.188	0.373	1.75252806131174e-85	1	CTSC
1.40209999142563e-89	-0.920679096761238	0.23	0.417	2.78078491299445e-85	1	ATP6V0B
1.64215594432263e-89	-0.816009159608013	0.25	0.439	3.25688788437507e-85	1	DDX3Y
1.79612452541057e-89	-1.45045549870294	0.244	0.415	3.56225377124679e-85	1	CD74
5.82722094738447e-89	-1.25456124787485	0.014	0.154	1.15571273049476e-84	1	CDA
1.07269248059692e-88	-1.16789357110133	0.03	0.178	2.12747099676787e-84	1	SERPINA1
1.42365991529692e-88	-0.665467732269875	0.129	0.311	2.82354471000837e-84	1	GNG2
1.67171114759846e-88	-0.877817268899812	0.084	0.251	3.31550471903202e-84	1	APLP2
5.56726548424008e-88	-1.24937017617501	0.318	0.501	1.10415576348934e-83	1	ANP32A
1.02000358018182e-87	-0.73984908550992	0.103	0.278	2.0229731005746e-83	1	ANXA5
1.75249444854511e-87	0.537038836212669	0.424	0.263	3.47572223979951e-83	1	AC025164.1
4.23010128226485e-87	-0.794017371278461	0.306	0.491	8.38955987311588e-83	1	WIPF1
7.31334099499753e-87	-0.848287961171452	0.548	0.678	1.45045491953786e-82	1	UBE2D3
9.62860878380418e-87	-0.669745680598643	0.245	0.438	1.90964198009188e-82	1	EMB
1.47181140892236e-86	-0.661249653064974	0.214	0.402	2.91904356731571e-82	1	UTRN
1.77205646801973e-86	-0.530269270601055	0.679	0.773	3.51451959302353e-82	1	CDC42
2.1346052987104e-86	-1.17982211628171	0.167	0.333	4.23356268893234e-82	1	LGALS1
4.97041837859341e-86	-0.438252625193602	0.961	0.899	9.85783077026432e-82	1	CALM1
1.56216536860692e-85	-0.953258165217268	0.037	0.186	3.0982425755581e-81	1	MEGF9
3.57964051161966e-85	-0.772432657311803	0.378	0.548	7.09950102669528e-81	1	LSP1
3.9102761129187e-85	-1.23489613026625	0.012	0.146	7.75525061475166e-81	1	AQP9
4.47634619882733e-85	-0.600325988152992	0.012	0.146	8.87793741613425e-81	1	METRNL
5.62307079878519e-85	-1.57089258456354	0.009	0.14	1.11522363152307e-80	1	CMTM2
1.53013792260427e-84	-0.654434818813889	0.248	0.431	3.03472254190106e-80	1	MACF1
1.77593057907265e-84	-0.83275106363328	0.293	0.474	3.52220311747479e-80	1	FAM49B
2.39599595238904e-84	-1.50110900422873	0.017	0.153	4.75197877237318e-80	1	IL1B
2.61039132215275e-84	0.433386739514123	0.493	0.33	5.17718910922554e-80	1	EPB41L4A-AS1
7.60599728483727e-84	0.417481609453141	0.531	0.352	1.50849744150177e-79	1	NUCB2
7.65848402601481e-84	-0.536383949606956	0.108	0.283	1.51890713687952e-79	1	RNF19A
1.15482355925607e-83	-0.9761214319156	0.253	0.431	2.29036156507256e-79	1	JMJD1C
2.90837826096642e-83	-1.77965351265848	0.174	0.332	5.7681866049747e-79	1	LST1
3.11264471386528e-83	-0.669771076638992	0.019	0.155	6.173308261009e-79	1	FGR
3.65449426107709e-83	-1.43344913387092	0.08	0.235	7.24795846799419e-79	1	GCA
1.31428327630759e-82	-1.01158965598096	0.013	0.145	2.60661802190085e-78	1	LILRB3
1.35392280267133e-82	-0.566721395836718	0.286	0.474	2.68523509453805e-78	1	PPP1CA
2.81741407239356e-82	-0.687782611879486	0.612	0.721	5.58777732977815e-78	1	ARPC5
3.71037976502157e-82	0.329905762404681	0.177	0.069	7.35879618796729e-78	1	FHIT
6.01317239241683e-82	0.385509516931394	0.648	0.475	1.19259248058803e-77	1	ACAP1
6.12622913655089e-82	-0.741573129832168	0.175	0.356	1.21501502465214e-77	1	ADGRE5
8.37720204655122e-82	-0.596161755181015	0.381	0.549	1.6614504818925e-77	1	RSRP1
9.70296845211203e-82	-0.436204990006219	0.901	0.896	1.92438973310738e-77	1	CFL1
1.68594842812787e-81	-0.753689987970651	0.017	0.15	3.34374151750601e-77	1	MAP3K8
1.80129439446951e-81	-1.01970352836061	0.056	0.208	3.57250717255138e-77	1	FOXO3
1.95633858259219e-81	-2.08011381250926	0.291	0.454	3.88000631085509e-77	1	NFKBIZ
2.48837207520449e-81	-0.675813338379487	0.44	0.599	4.93518833675307e-77	1	MYH9
3.16643935960091e-81	-1.00666001474036	0.232	0.398	6.27999918189648e-77	1	ID2
3.84774620083686e-81	-1.09972233103128	0.221	0.39	7.63123504011973e-77	1	PSAP
7.31771838854909e-81	-0.786542539825148	0.116	0.283	1.45132308800094e-76	1	QKI
8.07380518909749e-81	-0.605329372068252	0.068	0.224	1.60127778315371e-76	1	PYHIN1
8.22726157438309e-81	-0.699246366163656	0.058	0.21	1.6317127880474e-76	1	SLCO3A1
9.30881202110204e-81	-0.644841173385134	0.194	0.377	1.84621668814517e-76	1	SH3KBP1
2.95694608890449e-80	-0.819447806305168	0.056	0.206	5.86451117812428e-76	1	BAZ2B
5.25849397534447e-80	-1.03413557311774	0.021	0.154	1.04291711013007e-75	1	IGSF6
5.29650672529234e-80	-1.13203547402471	0.016	0.145	1.05045617882723e-75	1	TNFAIP2
5.53097620274668e-80	-0.719540160551459	0.201	0.382	1.09695851029075e-75	1	IFI16
5.64721826624213e-80	-0.587110164399145	0.06	0.213	1.1200127987438e-75	1	ACTN4
5.6702816008114e-80	-0.551265845747784	0.132	0.306	1.12458694988892e-75	1	IQGAP2
6.5661523139614e-80	-0.9187455864672	0.064	0.216	1.30226498842797e-75	1	JMJD6
2.33141277859497e-79	-0.62700043553441	0.053	0.202	4.62389096378741e-75	1	PTPN12
3.45408886872937e-79	-0.724751626861613	0.024	0.157	6.85049445335096e-75	1	HLA-DQB1
6.98702666058694e-79	0.364385973660587	0.768	0.594	1.38573699759421e-74	1	ANP32B
1.83189201488568e-78	-1.01118831594207	0.023	0.154	3.63319143312278e-74	1	RNF19B
1.8464405087489e-78	-1.09667774738161	0.022	0.153	3.66204546100169e-74	1	SLC11A1
2.52277378708289e-78	-0.78302094401342	0.173	0.34	5.0034172519215e-74	1	SYNE1
3.40992861567944e-78	-0.864048568746344	0.28	0.454	6.76291142347704e-74	1	EIF5
4.9733459906615e-78	-1.01856551370829	0.113	0.275	9.86363710327894e-74	1	GADD45B
6.41741930849857e-78	-1.01183278492908	0.012	0.137	1.27276677145452e-73	1	ACSL1
3.11241653769903e-77	0.359078767325361	0.633	0.457	6.17285571921849e-73	1	PIK3IP1
5.38108541592825e-77	-0.700689262751641	0.53	0.656	1.06723067054105e-72	1	GNAI2
6.76187492549882e-77	-0.848118444014763	0.021	0.15	1.34108265397418e-72	1	NCF4
2.37506210587284e-76	0.343865746827622	0.823	0.658	4.71046067457761e-72	1	APRT
3.45606894586484e-76	-0.872471099968269	0.261	0.432	6.85442154033374e-72	1	IRF2BP2
4.24054649267324e-76	-0.957452231067686	0.217	0.386	8.41027585891884e-72	1	LCP2
4.87757308785898e-76	-0.640016377456457	0.197	0.372	9.67369070515072e-72	1	CAPZA1
1.06728051137965e-75	-1.96259911504198	0.995	0.989	2.11673743821926e-71	1	FTH1
1.44522076509916e-75	0.406501462562137	0.519	0.366	2.86630634342117e-71	1	ALKBH7
1.51160360505053e-75	-0.437118312574007	0.024	0.154	2.99796342989671e-71	1	PRDM1
2.88420472340143e-75	-1.02762100868822	0.008	0.126	5.72024322792205e-71	1	TREM1
3.94426062437984e-75	-0.976561542448807	0.021	0.147	7.82265209633253e-71	1	LRRK2
4.07098735700872e-75	-0.716514014700245	0.389	0.548	8.07398922515539e-71	1	HCLS1
4.54447958342111e-75	-1.1216508504765	0.007	0.125	9.01306635779908e-71	1	CXCR2
6.2582829677483e-75	-1.1174814424311	0.037	0.17	1.24120526099352e-70	1	PPIF
9.71212883323849e-75	-0.700156706568468	0.236	0.415	1.92620651149619e-70	1	CD46
1.50150412327207e-74	-0.69039190415927	0.364	0.526	2.9779331276855e-70	1	CD53
1.97321533053385e-74	-0.616453775979183	0.083	0.235	3.91347796504778e-70	1	RAB27A
2.36446226892992e-74	-0.77577199898028	0.075	0.224	4.68943801796872e-70	1	GPR65
6.01768031246331e-74	-0.510919792749996	0.007	0.122	1.19348653637085e-69	1	ADGRG1
7.20360640742784e-74	-0.64666905441267	0.041	0.178	1.42869125878516e-69	1	TET2
2.86960706325862e-73	-0.62548142218306	0.354	0.521	5.69129168856083e-69	1	PAK2
3.93320452688833e-73	-0.816559482983817	0.106	0.261	7.80072453817763e-69	1	PNPLA8
4.66850485698535e-73	0.360366588674856	0.746	0.592	9.25904568285904e-69	1	ERP29
7.3009271783831e-73	-0.664128853953234	0.27	0.442	1.44799288728872e-68	1	PPP1R12A
1.16781503747217e-72	-0.93309246692471	0.04	0.172	2.31612756381855e-68	1	CPPED1
3.02628595010961e-72	-0.504761952833536	0.574	0.69	6.00203292485239e-68	1	SRRM2
3.14093604951643e-72	-1.00196677009097	0.011	0.127	6.22941846700594e-68	1	AC007032.1
3.71467772263705e-72	-0.716910288740182	0.142	0.306	7.36732032730605e-68	1	EP300
4.4420826004464e-72	-0.430604441579164	0.016	0.136	8.80998242146534e-68	1	MTSS1
6.27814506814581e-72	-0.554504227405445	0.06	0.202	1.24514451136536e-67	1	LPGAT1
8.18603652862073e-72	-0.805708795726167	0.289	0.45	1.62353662472135e-67	1	FMNL1
9.56048122458766e-72	-0.740556125207625	0.034	0.163	1.89613024127247e-67	1	OGFRL1
1.12950655730037e-71	-0.638603582143518	0.523	0.651	2.24015035509383e-67	1	STK17B
1.34943987772164e-71	-0.549911895494242	0.031	0.157	2.67634410948533e-67	1	KLRG1
2.88051758811027e-71	-0.913319223042775	0.025	0.149	5.7129305324991e-67	1	TNFSF13B
3.1530408362524e-71	-0.638588999089049	0.447	0.596	6.25342589053938e-67	1	CELF2
4.82404514129171e-71	-0.610470339535301	0.675	0.761	9.56752872872386e-67	1	RIPOR2
4.82885698672274e-71	-0.651405900191436	0.185	0.353	9.5770720617672e-67	1	SH3GLB1
4.91797981454467e-71	-0.766153262689927	0.076	0.221	9.75382936618645e-67	1	CCPG1
5.13677456019187e-71	-0.843263414085805	0.095	0.245	1.01877649852285e-66	1	RTN3
6.19252049659592e-71	-0.860035776277819	0.011	0.125	1.22816259008987e-66	1	SLC43A2
1.01655116512134e-70	-0.69679945886606	0.05	0.184	2.01612592578516e-66	1	PICALM
1.63517402638182e-70	-0.684983935843657	0.28	0.448	3.24304064652306e-66	1	GRB2
2.03456639231327e-70	-0.583826021207259	0.124	0.283	4.03515552587491e-66	1	PARP8
2.87123563784486e-70	-0.97549129212361	0.011	0.124	5.69452164053771e-66	1	AC245128.3
3.05304998056176e-70	-0.910942998602831	0.048	0.179	6.05511402644813e-66	1	SPON2
6.57977344832852e-70	-0.597682364190948	0.471	0.603	1.304966468007e-65	1	RHOA
8.14182621483186e-70	-0.558334783790506	0.11	0.265	1.6147683931876e-65	1	RAB8B
8.72720981145272e-70	-0.761478943317026	0.157	0.316	1.73086752190542e-65	1	ZFAND5
1.46203048896871e-69	-0.666511034868589	0.13	0.289	2.89964506877165e-65	1	C16orf72
1.61747825072173e-69	-0.735307227271467	0.568	0.688	3.20794461465641e-65	1	BTG2
1.80765720547749e-69	-0.805150429935469	0.925	0.931	3.5851265356235e-65	1	ITM2B
2.01127349815501e-69	0.290174764245505	0.203	0.092	3.98895872889083e-65	1	TMIGD2
2.88848319061685e-69	-0.696161878941784	0.299	0.463	5.72872871195039e-65	1	DDX21
3.44157151635754e-69	-0.616860428696345	0.072	0.215	6.82566878839191e-65	1	TUT7
4.03299597681494e-69	-0.485331706938604	0.724	0.782	7.99864092081707e-65	1	RBM39
4.40196352574217e-69	0.358681943400637	0.663	0.514	8.73041426060445e-65	1	SMDT1
4.62305092703071e-69	0.37336226290399	0.441	0.295	9.16889690358e-65	1	LSM5
7.91293974519791e-69	-0.60491210385076	0.017	0.132	1.5693733396651e-64	1	MCTP2
1.06012366240658e-68	0.354460974370255	0.6	0.448	2.10254325965097e-64	1	SELENOH
1.2919369533673e-68	-0.513738433418533	0.138	0.299	2.56229855961336e-64	1	REEP5
2.03957538564377e-68	-0.599647137549875	0.139	0.295	4.04508986234728e-64	1	TPM4
2.20241609020233e-68	-0.797452388411405	0.01	0.12	4.36805183169829e-64	1	PILRA
4.58269319676819e-68	0.362815045196873	0.538	0.387	9.08885541715035e-64	1	PRDX2
5.48951271262216e-68	-0.67660195440155	0.019	0.135	1.08873505629435e-63	1	APOBR
6.37677619941342e-68	-0.906181467140971	0.017	0.132	1.26470602362966e-63	1	APOBEC3A
6.8017582251781e-68	-0.550534414465565	0.064	0.202	1.34899270879957e-63	1	PPP3CA
9.40692833081566e-68	-0.668480365698516	0.098	0.244	1.86567609585067e-63	1	GLIPR2
1.14931700529355e-67	-0.739433743821328	0.238	0.4	2.27944041659869e-63	1	CKLF
2.68763945167755e-67	-0.703112636535495	0.016	0.129	5.33039532451208e-63	1	NFIL3
3.328932681246e-67	-0.526141043634836	0.015	0.127	6.60227218671519e-63	1	ITGAM
3.97153508206658e-67	-0.607004352164777	0.135	0.292	7.87674552826265e-63	1	ATP2B1
4.64342213725905e-67	-0.45110281610511	0.025	0.143	9.20929912482587e-63	1	MYBL1
5.54070103349648e-67	-1.25353687889878	0.013	0.122	1.09888723597336e-62	1	S100P
7.25579275387164e-67	-0.962342461391994	0.041	0.165	1.43904137687536e-62	1	MBOAT7
9.77179151610796e-67	-0.598701270635562	0.091	0.236	1.93803941138969e-62	1	HIST1H2AC
1.94060259163636e-66	0.360768091219171	0.525	0.373	3.84879711999239e-62	1	OCIAD2
6.09977458650735e-66	0.34449911775319	0.71	0.535	1.209768293742e-61	1	GIMAP7
1.76576955429942e-65	-0.750934183076539	0.07	0.204	3.50205075704204e-61	1	NUMB
2.23294120488336e-65	-1.30503912537237	0.258	0.405	4.42859229164518e-61	1	CEBPB
3.61949791981459e-65	-0.681503117133019	0.07	0.204	7.17855022436827e-61	1	LAMP2
5.92876088485946e-65	-0.625039837590662	0.434	0.562	1.17585114629418e-60	1	CD99
6.59075828035608e-65	0.32319178415496	0.779	0.616	1.30714508974302e-60	1	UQCRH
7.23599293007165e-65	-0.545149629027166	0.539	0.662	1.43511447782111e-60	1	HNRNPC
1.25287203268443e-64	-0.933024759559292	0.093	0.232	2.48482110242304e-60	1	TMEM154
3.91729782066031e-64	-0.771097645193252	0.254	0.398	7.76917676771559e-60	1	PYCARD
5.51652097624e-64	0.339076407578584	0.664	0.51	1.09409160521768e-59	1	MZT2A
6.28361234463405e-64	-0.412712226846491	0.048	0.177	1.24622883631127e-59	1	MAF
7.65462693134006e-64	-0.626781432771361	0.092	0.232	1.51814215929267e-59	1	LAIR2
2.4841077569827e-63	-0.785259519273918	0.318	0.471	4.92673091442379e-59	1	SORL1
5.64482422349406e-63	0.366079929168079	0.475	0.335	1.11953798824558e-58	1	MCUB
7.48588702759721e-63	-0.385055052346753	0.015	0.121	1.48467597418335e-58	1	TGFBR3
8.45248689802556e-63	-0.778344455091291	0.036	0.152	1.67638172648541e-58	1	CLIC3
1.18207135862685e-62	-1.02698137434486	0.037	0.153	2.34440212556462e-58	1	VNN2
1.23567330594608e-62	-0.618385975061186	0.009	0.111	2.45071086768286e-58	1	DENND3
1.75378127390302e-62	-0.780845913512246	0.052	0.176	3.47827440053186e-58	1	ATG2A
2.65567547127101e-62	-0.578330822342779	0.123	0.267	5.26700116217179e-58	1	C12orf75
3.0747553156561e-62	-0.613856432920252	0.489	0.613	6.09816221754074e-58	1	PSMB9
4.23559704807092e-62	-0.644119558245826	0.039	0.156	8.40045962543906e-58	1	SNX10
5.75771177461617e-62	-0.609961533706654	0.012	0.115	1.14192697625963e-57	1	KLRF1
6.14394296525736e-62	-0.527981698038714	0.149	0.299	1.21852820829949e-57	1	ITGAL
1.35750791117258e-61	0.232843637693197	0.116	0.041	2.69234544022858e-57	1	NOG
1.63672282397236e-61	-0.630686372415217	0.015	0.119	3.24611237678438e-57	1	KLF10
2.39810735327823e-61	-0.95391371444079	0.009	0.109	4.75616631375672e-57	1	LUCAT1
2.55055684978838e-61	-0.545091545740943	0.254	0.412	5.0585194001853e-57	1	MOB1A
8.41113624153609e-61	-0.377320946434783	0.032	0.146	1.66818065078385e-56	1	STOM
1.24877842035564e-60	0.34516518343623	0.288	0.167	2.47670224109134e-56	1	LDLRAP1
1.91506536654474e-60	-0.56791060388288	0.078	0.211	3.79814914146818e-56	1	GABARAP
2.17599017414764e-60	0.357433592995177	0.56	0.423	4.31564131238702e-56	1	EIF3M
2.33420348700496e-60	0.362024495184589	0.312	0.188	4.62942577577694e-56	1	SUSD3
2.85591501911455e-60	-0.863259321140622	0.335	0.478	5.66413625740988e-56	1	ATP2B1-AS1
3.64011698158534e-60	-0.514187329456169	0.112	0.254	7.2194440095782e-56	1	TMX4
4.68477610310459e-60	-0.857106373815998	0.253	0.404	9.29131644528734e-56	1	HSPA5
5.6083090589789e-60	-0.679795235296772	0.312	0.458	1.11229593566729e-55	1	DNAJA1
5.7932201744316e-60	-0.38227858184572	0.006	0.101	1.14896935719502e-55	1	C1orf21
9.25106579409672e-60	0.312369562234597	0.758	0.613	1.8347638789432e-55	1	TOMM20
1.33135310721376e-59	-0.542190416763766	0.414	0.553	2.64047261753704e-55	1	CDV3
1.86989233368456e-59	-0.709195088624314	0.234	0.381	3.70855746539659e-55	1	CARD16
2.17945318833873e-59	-0.52179584803684	0.11	0.25	4.3225095084322e-55	1	MAPK1
2.86989431344793e-59	-0.615868463724452	0.018	0.121	5.69186139186128e-55	1	STX11
2.87229236978961e-59	-0.558494147379395	0.124	0.269	5.69661745700373e-55	1	ZFC3H1
3.09706455190949e-59	-0.587124458529578	0.098	0.233	6.14240812580209e-55	1	FBXW7
4.22848270403385e-59	0.316899569037204	0.743	0.583	8.38634974691034e-55	1	NSA2
4.26392485198469e-59	-0.691746749048104	0.008	0.105	8.45664215894124e-55	1	DOCK5
7.51344591385545e-59	-0.883527436082916	0.161	0.298	1.49014172809495e-54	1	HLA-DPA1
7.89305025355212e-59	-0.811496515934557	0.092	0.221	1.56542865678699e-54	1	MAP2K3
9.56538240761164e-59	-0.412475591576907	0.066	0.193	1.89710229290162e-54	1	ARAP2
1.23651819311812e-58	-0.382826695656362	0.062	0.188	2.45238653241117e-54	1	ATP2B4
1.63787657072196e-58	-0.480276547697205	0.194	0.345	3.24840060271287e-54	1	ITGA4
2.38165213958554e-58	-0.654158909283799	0.216	0.365	4.72353068843999e-54	1	CHD1
2.46722111165454e-58	-0.79947581425798	0.013	0.111	4.89323963074445e-54	1	CSF2RB
2.53168031892757e-58	-0.69636716200587	0.037	0.149	5.02108157652904e-54	1	CPD
6.28027665149838e-58	-0.59881278648168	0.185	0.333	1.24556726829167e-53	1	LBR
6.35431679295556e-58	-0.6048037574363	0.147	0.292	1.26025164954688e-53	1	GNAI3
6.39805990893336e-58	-0.390243099970245	0.016	0.116	1.26892722173875e-53	1	MIR4435-2HG
9.93427945152957e-58	-0.551459633860962	0.137	0.278	1.97026564362186e-53	1	LYAR
1.32326734429069e-57	-0.49951365415262	0.05	0.167	2.62443612393174e-53	1	AC004687.1
1.75781118301752e-57	0.305699786713022	0.661	0.51	3.48626691927865e-53	1	GPX4
1.83884991892848e-57	-0.564364421549778	0.177	0.324	3.64699104421086e-53	1	KMT2C
1.86749735504494e-57	0.260590021667587	0.967	0.841	3.70380750426064e-53	1	RPL36AL
2.2015383405273e-57	-0.463391594485329	0.228	0.383	4.36631099076778e-53	1	EZR
2.56410405980467e-57	-0.567743513978904	0.078	0.202	5.08538758181061e-53	1	APMAP
4.55133397387596e-57	-0.638596728460121	0.477	0.582	9.02666067038818e-53	1	ITGB2
5.67074481156882e-57	-0.551465504120677	0.083	0.212	1.12467881847844e-52	1	SPTY2D1
6.46444753354949e-57	-0.931832331118996	0.228	0.362	1.28209387932887e-52	1	HLA-DPB1
6.66564142145399e-57	-0.525081916253377	0.078	0.205	1.32199666311697e-52	1	ARHGAP25
7.35723789194117e-57	-1.41167743707446	0.086	0.208	1.45916099110869e-52	1	IFITM3
9.14557335782449e-57	-0.555831521668547	0.216	0.365	1.81384156405733e-52	1	PRKCB
1.12350625693643e-56	-0.636596426872338	0.491	0.616	2.22824995938202e-52	1	DAZAP2
1.84308949607801e-56	-0.553160389885302	0.036	0.145	3.65539939757152e-52	1	FOSL2
3.21019882901945e-56	-0.771270020459048	0.038	0.146	6.36678733759427e-52	1	MSRB1
3.68949206926691e-56	-0.684671906514501	0.243	0.387	7.31736962097705e-52	1	GNB2
4.25810363137017e-56	-0.458151147130147	0.036	0.145	8.44509693209646e-52	1	CD300A
4.38731601401874e-56	-0.485396744736078	0.268	0.421	8.70136385060337e-52	1	PDIA3
4.44459631963217e-56	-0.613071846749906	0.048	0.163	8.81496788072648e-52	1	RNASEK
5.16800950295653e-56	-0.744402639709166	0.347	0.485	1.02497132472137e-51	1	BOD1L1
5.30319518664828e-56	-0.628400501503068	0.095	0.224	1.05178270136795e-51	1	PTP4A1
7.63329339099138e-56	0.293405200992778	0.742	0.595	1.51391107823532e-51	1	SLC25A3
7.93192151207864e-56	-0.581107587456189	0.036	0.145	1.57313799349056e-51	1	ADAM8
9.02785632314586e-56	0.35060529715315	0.394	0.27	1.79049474456952e-51	1	CLNS1A
1.1403195166389e-55	-0.565236144646932	0.217	0.365	2.26159569734992e-51	1	ACAP2
1.38945996880576e-55	-0.467484879433438	0.253	0.406	2.75571595613247e-51	1	SPCS3
1.57676650518467e-55	0.292179239486483	0.79	0.647	3.12720100973277e-51	1	SSR2
2.72136087513109e-55	-0.591361317188898	0.015	0.111	5.3972750236475e-51	1	PLXNC1
3.23440656951134e-55	-0.772425485783334	0.506	0.61	6.41479854931184e-51	1	FOSB
3.37534739427598e-55	-0.955889972782404	0.119	0.248	6.69432648706756e-51	1	IRS2
5.48569438124265e-55	-0.500280413097027	0.574	0.667	1.08797776663185e-50	1	JAK1
7.38427176134384e-55	-0.664412097914935	0.012	0.105	1.46452261842732e-50	1	CYSTM1
7.46392620406373e-55	-0.528097512527241	0.303	0.449	1.48032048405196e-50	1	SP100
9.36857792015992e-55	-0.495600880111091	0.161	0.305	1.85807005890532e-50	1	SETX
1.04435798707975e-54	-0.465421766261554	0.188	0.336	2.07127519577526e-50	1	ATF7IP
1.14614620230002e-54	-0.539736365927513	0.081	0.206	2.27315176302163e-50	1	PARP14
1.22619176585153e-54	0.324206587908257	0.561	0.422	2.43190612921334e-50	1	NDFIP1
2.0667612106012e-54	-0.727868535514001	0.086	0.207	4.09900750898535e-50	1	NUP214
2.73787807434346e-54	-0.567336738549112	0.02	0.117	5.43003358484539e-50	1	TRGC2
3.52801488159796e-54	-0.334988253556365	0.871	0.864	6.99711191467323e-50	1	HMGB1
3.98787189813041e-54	-0.960674677825513	0.314	0.442	7.90914633556203e-50	1	TALDO1
6.0933495809881e-54	-0.737652028836167	0.015	0.109	1.20849402239737e-49	1	LINC00528
7.86524307871103e-54	-1.17317597108764	0.124	0.249	1.55991365980076e-49	1	SLC25A37
9.77632690881999e-54	-0.448965465636963	0.848	0.857	1.93893891582627e-49	1	ARPC3
9.80041928001319e-54	-0.568043970310111	0.158	0.297	1.94371715580502e-49	1	RIOK3
1.27823818169117e-53	0.32360985019119	0.218	0.117	2.53512978574811e-49	1	RETREG1
1.31068867289758e-53	-0.545411938507837	0.033	0.136	2.59948884495778e-49	1	LGALS3
1.59898932662878e-53	-0.409582997212953	0.056	0.171	3.17127553150285e-49	1	ATXN1
1.6479218950824e-53	0.261466477501091	0.839	0.685	3.26832349451693e-49	1	HSPA8
1.76518138741419e-53	-0.907839310601227	0.02	0.115	3.50088424565856e-49	1	OSM
2.05182383972058e-53	-0.470475863799906	0.088	0.215	4.06938222131783e-49	1	TMED5
3.10233826824998e-53	0.309925028441748	0.22	0.118	6.15286748742018e-49	1	AC100810.1
3.48120935404789e-53	-0.644964025071918	0.376	0.505	6.90428251188318e-49	1	RAC1
3.88335221830411e-53	-0.531473104644706	0.069	0.186	7.70185245456254e-49	1	AGTPBP1
4.00862549318555e-53	0.295923134430445	0.24	0.134	7.9503069406349e-49	1	ATP6V0E2
1.34243482093567e-52	-0.49255116400726	0.125	0.254	2.66245098036171e-48	1	APOBEC3G
1.3659255526539e-52	-0.930011964940932	0.098	0.219	2.70904014857848e-48	1	PDE4B
1.37693295673713e-52	-0.670181051521593	0.017	0.11	2.73087113309676e-48	1	STX3
1.4400034626452e-52	-0.386205796496027	0.067	0.186	2.85595886746423e-48	1	ERN1
1.9561978052432e-52	-0.53587630587279	0.17	0.308	3.87972710713884e-48	1	PRKAR1A
3.6695243968917e-52	-0.51950636723703	0.263	0.407	7.2777677363553e-48	1	CD164
4.60745828058314e-52	-0.457577406595307	0.012	0.102	9.13797200788054e-48	1	LAT2
5.05112302735639e-52	0.312439285504071	0.203	0.106	1.00178923001559e-47	1	ARMH1
5.79230274452885e-52	-0.604706660488891	0.102	0.227	1.14878740332241e-47	1	SKIL
6.2016204051033e-52	-0.437160118439061	0.759	0.773	1.22996737494414e-47	1	EMP3
7.91364084755082e-52	0.326614592788355	0.299	0.187	1.56951238929475e-47	1	PRKCA
1.01450346607576e-51	-0.569434258322261	0.137	0.269	2.01206472426805e-47	1	HERPUD1
1.18692238161399e-51	-0.583354982194759	0.084	0.204	2.35402315945502e-47	1	PURB
1.36407795424751e-51	-0.584585835719189	0.128	0.256	2.70537580665909e-47	1	SLA
1.46728958107277e-51	-0.352288227862981	0.013	0.102	2.91007542614162e-47	1	CD58
1.7312245186813e-51	-0.474474857374418	0.214	0.359	3.43353758790063e-47	1	DIAPH1
1.76373771286142e-51	-0.459536840998126	0.421	0.554	3.49802100591806e-47	1	EIF4G2
2.52375267119804e-51	-0.405515600352845	0.052	0.163	5.00535867278706e-47	1	PLEKHA2
2.84774144787841e-51	-0.370247316910171	0.059	0.172	5.64792561357724e-47	1	RAPGEF1
3.02250581743901e-51	-0.359464500433166	0.1	0.229	5.99453578772679e-47	1	CAPN2
7.32516564771838e-51	-0.590854713926009	0.154	0.285	1.45280010291199e-46	1	RAB5IF
8.86086036878761e-51	-0.484585237554289	0.205	0.347	1.75737443694165e-46	1	GNB1
1.04346810044819e-50	-0.494932913502521	0.21	0.352	2.0695102836189e-46	1	NR3C1
1.06596631593994e-50	0.298114620090001	0.672	0.541	2.11413099440369e-46	1	C19orf53
1.64521102642628e-50	-0.453868488302737	0.597	0.686	3.26294702871123e-46	1	PRRC2C
1.98013404896277e-50	-0.531351823865704	0.056	0.165	3.92719985930786e-46	1	CPEB4
2.15802112241994e-50	-0.394816587483201	0.02	0.112	4.28000329209547e-46	1	LMNA
2.39294507164157e-50	0.308483134439298	0.608	0.476	4.74592796058672e-46	1	PEBP1
2.79774787198769e-50	-0.461510685378063	0.585	0.676	5.54877335451318e-46	1	HLA-F
3.02912404818879e-50	0.291166954993795	0.691	0.548	6.00766172477282e-46	1	EVL
3.12949652436566e-50	-0.381781528060847	0.054	0.163	6.2067304567744e-46	1	TIPARP
3.74203780379386e-50	-0.416813020079749	0.028	0.125	7.42158357626436e-46	1	LPCAT1
3.82819010622929e-50	0.302988403334384	0.638	0.504	7.59244943768455e-46	1	EIF3L
3.93388829093839e-50	-0.728877244816581	0.022	0.113	7.80208064741811e-46	1	CLEC7A
4.1700216644477e-50	0.269427188059027	0.185	0.093	8.27040396709912e-46	1	NELL2
5.89788772139398e-50	-0.403934595814215	0.102	0.228	1.16972807178407e-45	1	MIS18BP1
9.775069098795e-50	-0.557606177230795	0.254	0.395	1.93868945436401e-45	1	DOCK8
1.12212390436846e-49	-0.616962456693141	0.029	0.124	2.22550833953397e-45	1	ARL5B
1.21672308398257e-49	-0.707657486124218	0.21	0.332	2.41312689246263e-45	1	SAMD3
1.26626603486401e-49	-1.13282731983661	0.176	0.293	2.5113854269458e-45	1	TYMP
1.2800925184559e-49	-0.524356458842806	0.382	0.517	2.53880749185359e-45	1	TAPBP
1.36484300465639e-49	-0.629410563041246	0.21	0.347	2.70689313113502e-45	1	CHD4
1.54889996072532e-49	0.345748049854372	0.411	0.295	3.07193329210653e-45	1	APEX1
1.73928364420828e-49	-0.406211103784004	0.014	0.101	3.44952125155827e-45	1	B4GALT5
1.8643500389979e-49	0.306181341299117	0.333	0.217	3.69756543234453e-45	1	NCK2
2.05790830978004e-49	-0.464165912944119	0.017	0.106	4.08144955078676e-45	1	SYK
2.91430675859794e-49	-0.59096654144548	0.079	0.192	5.77994459432729e-45	1	GBP5
3.25517967838448e-49	-0.888408479603749	0.327	0.449	6.45599785613995e-45	1	TKT
3.6543959232813e-49	-1.22105121169518	0.016	0.103	7.2477634346438e-45	1	CCL3L1
3.89673284111574e-49	-0.525968752993232	0.201	0.338	7.72839024378484e-45	1	OGA
5.0508787108227e-49	-0.753701500267841	0.069	0.178	1.00174077471747e-44	1	TLE3
1.02407334667766e-48	-0.530550443981472	0.291	0.429	2.0310446684658e-44	1	YTHDC1
1.15484745242027e-48	-0.404999809881272	0.191	0.334	2.29040895238511e-44	1	NORAD
1.48464177889414e-48	0.231118931371889	0.124	0.052	2.94449004008074e-44	1	TCEA3
1.77107416681105e-48	-0.57587707091513	0.315	0.454	3.51257139503635e-44	1	USP15
1.99056704034963e-48	-0.456974089585124	0.943	0.94	3.94789161112543e-44	1	UBC
2.13227020405366e-48	0.19313120448105	0.801	0.58	4.22893149569963e-44	1	CD3G
2.410982852475e-48	-0.296866054742405	0.944	0.878	4.78170229131366e-44	1	MT-ND5
2.41917878873391e-48	-0.64526815248455	0.132	0.257	4.79795729169596e-44	1	XAF1
2.43715605524425e-48	-0.648063631902719	0.052	0.155	4.83361160436591e-44	1	AC091271.1
2.58216588861237e-48	-0.521114315046088	0.152	0.281	5.12120960688492e-44	1	NIN
2.92431243358162e-48	-0.540247518621205	0.165	0.296	5.79978884952244e-44	1	CMTM6
2.98524298162401e-48	-0.61367113979344	0.206	0.341	5.92063240545489e-44	1	RHOG
3.69376222613136e-48	-0.602228952737879	0.195	0.329	7.32583862308633e-44	1	JPT1
3.88417894983774e-48	-0.629083819189876	0.153	0.282	7.70349211121319e-44	1	EHD1
5.35917171332395e-48	0.187260187831755	0.999	0.974	1.06288452590354e-43	1	MT-CO2
5.45202352690147e-48	-0.433019489463243	0.212	0.351	1.08129982609037e-43	1	PIP4K2A
6.59749433842947e-48	0.250465791675561	0.934	0.803	1.30848105214072e-43	1	ATP5MG
9.95384904618184e-48	-0.440262866900213	0.162	0.294	1.97414688132924e-43	1	DOCK2
1.00361805406447e-47	-0.50661281241197	0.059	0.165	1.99047568662606e-43	1	MAPKAPK2
1.13773391031009e-47	0.323152000219726	0.452	0.332	2.25646766431801e-43	1	SNRPN
1.28374029922622e-47	-0.392929074387345	0.186	0.325	2.54604213545536e-43	1	CANX
1.45046903306705e-47	-0.307644078050449	0.057	0.164	2.87671523328187e-43	1	VCL
2.10247531599678e-47	-0.493708396529742	0.063	0.17	4.16983929421642e-43	1	ETF1
2.20599137601569e-47	-0.467771642324767	0.438	0.556	4.37514269605192e-43	1	PTP4A2
2.54107909281827e-47	-0.516610089361389	0.229	0.369	5.03972216478648e-43	1	PJA2
2.81028146475803e-47	-0.552981060611451	0.098	0.217	5.57363122905459e-43	1	USP10
2.83460212349606e-47	0.246922565707492	0.143	0.066	5.62186639152973e-43	1	AK5
2.8792707062115e-47	-0.557398915124309	0.199	0.332	5.71045759162927e-43	1	PPP1R18
3.4039854736594e-47	-0.615352075081072	0.09	0.204	6.75112438990868e-43	1	SEC14L1
3.78752424169265e-47	-0.510277497514547	0.111	0.232	7.51179682854904e-43	1	PKN2
3.88631144170562e-47	-0.615452764590695	0.184	0.315	7.70772148233475e-43	1	MAP3K2
4.03153620228724e-47	-0.383457605485551	0.173	0.311	7.99574574999628e-43	1	ARL6IP1
4.558850175757e-47	-0.806861731067396	0.777	0.782	9.04156755357886e-43	1	JUN
4.6052606620458e-47	-0.581203807886379	0.116	0.236	9.13361347103543e-43	1	CHMP4B
4.8564826626297e-47	-0.555801313793878	0.087	0.2	9.63186206479349e-43	1	BID
6.10252682063815e-47	-0.73609299107358	0.058	0.159	1.21031414433716e-42	1	ZDHHC18
6.47384311715952e-47	-0.582540027320034	0.018	0.102	1.28395730542625e-42	1	RAB31
7.47355515291101e-47	-0.571500902282978	0.585	0.647	1.48223019347684e-42	1	PPP2R5C
8.55849701513956e-47	-0.508094668310209	0.234	0.369	1.69740671301263e-42	1	NIPBL
8.80055889809134e-47	-0.539697558275474	0.097	0.213	1.74541484625846e-42	1	FBXL5
8.86905962442819e-47	-0.4924889264375	0.031	0.124	1.75900059531284e-42	1	FNDC3B
9.46640493740076e-47	-0.525640088807263	0.103	0.222	1.87747209123469e-42	1	GPCPD1
1.14179036949738e-46	0.253061548656848	0.219	0.121	2.26451283982416e-42	1	STMN1
1.27353274960919e-46	-0.395729485467832	0.824	0.836	2.52579750229991e-42	1	HNRNPA2B1
1.35429859225428e-46	-0.556399537519567	0.812	0.801	2.68598039801792e-42	1	FYB1
1.50856608413774e-46	0.29710707919821	0.637	0.514	2.99193911467037e-42	1	ATP5PO
1.55867184492532e-46	-0.602282455875563	0.018	0.102	3.09131387004038e-42	1	ETS2
1.8300275460831e-46	-0.466886516237078	0.106	0.224	3.62949363214662e-42	1	CSGALNACT2
2.03424473284131e-46	-0.411967558234063	0.032	0.124	4.03451757864417e-42	1	NEDD9
[truncated: 29,962 more rows]
