# Supplementary material for: Harnessing Nanotechnology for Gout Therapy: Colchicine-Loaded Nanoparticles Regulate Macrophage Polarization and Reduce Inflammation
Source: Biomater Res. 2024 Dec 11;28:0089. doi: 10.34133/bmr.0089 (PMC11632155; doi:10.34133/bmr.0089)
Supplement: Supplementary 1 — Figs. S1 to S8 Tables S1 to S7 [file bmr.0089.f1.zip › Table S5.txt]

p_val	avg_log2FC	pct.1	pct.2	p_val_adj	cluster	gene
6.66023044392338e-71	2.12703117097763	0.921	0.554	1.32092350394332e-66	0	PPIF
2.16278695228612e-67	2.04304696654583	0.826	0.319	4.28945536246906e-63	0	VEGFA
8.67764496097287e-63	2.08894811991828	0.838	0.384	1.72103732510975e-58	0	MAP3K8
6.17941332995682e-60	1.87750205839925	0.902	0.651	1.22556304573034e-55	0	PLAUR
1.0069885500236e-56	-1.34649835700517	0.74	0.932	1.99716039126181e-52	0	RPS26
1.57085620509362e-55	1.05502744933146	0.996	0.976	3.11547911156218e-51	0	LYZ
3.03764482977272e-55	1.8753205109008	0.66	0.149	6.02456099088824e-51	0	ZNF331
7.49952538460637e-55	1.65366526576933	0.928	0.693	1.48738086952898e-50	0	IER3
8.52711201105314e-54	1.41123998763405	0.57	0.074	1.69118212515217e-49	0	SNAI1
4.27550631070673e-53	1.89752025612771	0.808	0.394	8.47961166602466e-49	0	GADD45B
1.1550886312009e-51	-0.92042770055884	0.894	0.978	2.29088728226075e-47	0	RPL12
2.26039372530576e-51	-1.05683652758447	0.909	0.978	4.48303887539891e-47	0	RPS19
6.71163344567369e-50	1.4099266439081	0.958	0.916	1.33111826128046e-45	0	NAMPT
1.62080106079773e-46	-0.881304471084201	0.902	0.972	3.21453474388014e-42	0	RPS8
4.99722260971781e-46	-0.867488962536874	0.936	0.988	9.91099160185333e-42	0	RPS27A
1.47651340170218e-44	-0.787665444840638	0.958	1	2.92836902959594e-40	0	RPL13
2.45125371008376e-44	2.03132409393562	0.849	0.394	4.86157148320913e-40	0	G0S2
2.82124169079405e-44	-0.824027571062833	0.894	0.992	5.59536864535184e-40	0	RPL18A
3.95789747287128e-44	-0.811953225965503	0.925	0.996	7.8496980579456e-40	0	RPS12
5.40349878864875e-44	1.07860647396422	0.464	0.05	1.07167591475271e-39	0	SLC7A5
4.87713111745454e-43	1.41901060691115	0.83	0.504	9.6728141452476e-39	0	CDKN1A
6.67844707437716e-42	1.55189884105656	0.834	0.59	1.32453640826122e-37	0	HIF1A
1.17314278712291e-41	-1.43451751505629	0.54	0.871	2.32669408970087e-37	0	ZFP36L2
3.23651412523573e-41	-0.982412240126203	0.921	0.978	6.41897846458003e-37	0	DUSP1
5.24693310389886e-41	1.18947693584729	0.592	0.153	1.04062424249626e-36	0	ETV3
6.82593555820081e-40	1.24604346977469	0.668	0.185	1.35378779925797e-35	0	HLA-DRB5
7.04898340727486e-40	-0.700501310529538	0.955	0.988	1.39802487916482e-35	0	RPS14
1.98406715988196e-39	-1.04504031297681	0.925	0.976	3.9350003981939e-35	0	FOS
2.36574933431068e-39	1.76818805143282	0.679	0.279	4.69199065473838e-35	0	ATP13A3
5.19950170427739e-39	-2.00048540227439	0.279	0.667	1.03121717300934e-34	0	FOLR3
5.93739330395976e-39	1.55023788935824	0.864	0.687	1.17756321397434e-34	0	HLA-DRB1
1.20932735040973e-38	1.47664877101047	0.713	0.315	2.39845893406762e-34	0	PDE4B
1.59633432146909e-38	-0.793450882434852	0.928	0.986	3.16600985976965e-34	0	RPS3A
4.77019642937265e-38	-0.716799453578444	0.921	0.986	9.46073057837478e-34	0	RPS7
7.59438600445385e-38	1.26022407951908	0.577	0.171	1.50619457626333e-33	0	PFKFB3
7.80939218682911e-38	-0.65950066045186	0.962	0.992	1.54883675241382e-33	0	RPL10
9.8135055533596e-38	-0.687019007848713	0.943	0.988	1.94631255639781e-33	0	RPS23
1.50137538621885e-37	1.3001985082736	0.675	0.287	2.97767780348784e-33	0	RNF19B
2.47881366174291e-37	-0.782645995990941	0.879	0.982	4.91623113533472e-33	0	RPS6
4.9386245947014e-37	0.752026448389634	1	1	9.79477415867129e-33	0	FTH1
5.89241260043098e-37	1.41581566718658	0.8	0.568	1.16864219104348e-32	0	KDM6B
2.75623727649035e-36	1.11322773849918	0.479	0.094	5.46644539046332e-32	0	NR4A3
1.1741811872934e-35	-0.623107840759449	0.943	0.986	2.32875354875901e-31	0	RPS24
1.36543473330564e-35	1.18242969142757	0.487	0.098	2.70806670656509e-31	0	ELL2
2.63364564232216e-35	-0.649561854471896	0.947	0.99	5.22330940241755e-31	0	RPL39
3.42247393435904e-35	-0.876094650347823	0.8	0.958	6.78779255401427e-31	0	RPSA
4.20641892063679e-35	1.1984444667849	0.717	0.349	8.34259064529894e-31	0	CSRNP1
4.24905647111525e-35	-1.28640305274086	0.509	0.817	8.42715369916287e-31	0	TSC22D3
8.94325856707426e-35	-0.717498561547041	0.891	0.972	1.77371647160784e-30	0	RPS4X
2.52917856357676e-34	-0.612011655327828	0.943	0.984	5.01611984514179e-30	0	RPL34
7.39023701637614e-34	-0.801231664735925	0.906	0.978	1.46570570745788e-29	0	RPL3
1.41524085290807e-33	-0.643329517703883	0.925	0.986	2.80684718357257e-29	0	RPL21
5.96096878607111e-33	1.20588940693426	0.63	0.261	1.18223893934148e-28	0	PNP
1.54239537260409e-32	1.98499307964572	0.638	0.267	3.0590327424857e-28	0	PTGS2
2.61036247705289e-32	-0.840101114531146	0.777	0.95	5.17713190073899e-28	0	EEF1B2
2.70383619305346e-32	1.14877917855031	0.713	0.406	5.36251832168294e-28	0	BHLHE40
2.96017430549058e-32	1.31098327217389	0.679	0.291	5.87091370007947e-28	0	RETN
3.4843912459759e-32	1.39933020696894	0.766	0.47	6.910593158144e-28	0	ITGAX
3.69798103000249e-32	1.11899228319427	0.438	0.08	7.33420577680394e-28	0	THBD
4.09983856445016e-32	0.883731572608142	0.336	0.03	8.131209824874e-28	0	NRIP3
1.20495281647088e-31	1.27546608384663	0.721	0.41	2.38978292090669e-27	0	SPAG9
2.24103353993816e-31	1.56099669687233	0.555	0.167	4.44464181975934e-27	0	HES1
3.2684393541682e-31	0.9221860620948	0.434	0.084	6.48229577112179e-27	0	SMAD7
5.3745827661648e-31	1.24312926109471	0.796	0.546	1.06594100001346e-26	0	MXD1
7.93429078726072e-31	-0.721836388691193	0.864	0.962	1.57360789183742e-26	0	RPL10A
1.62388005985812e-30	1.19493150282582	0.615	0.263	3.2206413227166e-26	0	AL118516.1
2.57714762516729e-30	-0.813629271966956	0.792	0.948	5.11125688499428e-26	0	RPS5
3.43486294481749e-30	1.10058997499532	0.804	0.622	6.81236367845652e-26	0	GABARAPL1
5.87580179916439e-30	1.27252314317873	0.585	0.231	1.16534777082827e-25	0	EIF4E
2.10878008669233e-29	1.29370028831469	0.615	0.259	4.18234354593689e-25	0	ZBTB43
2.72209205630913e-29	1.0615656578871	0.419	0.082	5.39872517527789e-25	0	PHLDA1
4.13456966725381e-29	-0.571138282752407	0.936	0.982	8.20009202106449e-25	0	RPS15A
4.31417744072153e-29	-0.549034936084792	0.925	0.986	8.55630811818302e-25	0	RPL18
5.92643845938461e-29	1.13656601317405	0.86	0.657	1.17539053964975e-24	0	ID2
7.12490448798094e-29	1.58311703344308	0.781	0.538	1.41308230710126e-24	0	BCL2A1
7.19672040738573e-29	1.01748172104855	0.472	0.127	1.42732555839681e-24	0	PHLDA2
7.408447113806e-29	1.28397263680354	0.683	0.357	1.46931731608114e-24	0	EHD1
7.77007186890806e-29	-0.692306803286264	0.925	0.986	1.54103835376054e-24	0	RPL13A
1.27329478459802e-28	1.3975908600723	0.449	0.108	2.52532554629326e-24	0	C15orf48
1.34493960768657e-28	-1.07686967811274	0	0.363	2.66741872392478e-24	0	HLA-DQA2
2.0833313598696e-28	-0.645891898124215	0.883	0.978	4.13187108602939e-24	0	RPL7
2.21090278140558e-28	-0.651156464613074	0.917	0.99	4.38488348636169e-24	0	RPS3
2.76578133030741e-28	-0.511071123180169	0.943	0.986	5.48537411239869e-24	0	RPL26
3.08199962150657e-28	-0.499168621351809	0.951	0.994	6.11252984933399e-24	0	RPL30
5.18782467186584e-28	1.19471560061981	0.555	0.197	1.02890126717115e-23	0	RGCC
6.39691539703352e-28	1.09181782158792	0.789	0.574	1.26870023069366e-23	0	HLA-DQB1
7.07218267959859e-28	0.94972646770509	0.917	0.835	1.40262599084479e-23	0	PPP1R15A
8.26301432342438e-28	0.907004167124657	0.928	0.884	1.63880363076476e-23	0	CEBPB
2.07835901343736e-27	1.09759496007708	0.815	0.669	4.12200943135033e-23	0	IRF2BP2
4.96202765510766e-27	1.06413727734221	0.777	0.522	9.84118944837503e-23	0	NINJ1
5.56233683505197e-27	-0.564012695860509	0.928	0.982	1.10317826449586e-22	0	RPS11
1.75157646759424e-26	1.43813299315599	0.875	0.651	3.47390160817966e-22	0	IL1B
2.42768617360884e-26	-0.555088812112913	0.943	0.98	4.8148299881184e-22	0	RPL9
2.47369119331718e-26	1.30147800037281	0.747	0.556	4.90607174370596e-22	0	LCP2
5.85874308395564e-26	1.24973405527325	0.762	0.526	1.16196451584092e-21	0	SLC43A2
6.55037085495967e-26	1.14645210744144	0.709	0.412	1.29913505166415e-21	0	ANPEP
7.99824346420776e-26	-0.537238525761243	0.909	0.962	1.58629162625633e-21	0	RPL6
1.40431049037265e-25	-0.570555818061729	0.925	0.98	2.78516899555607e-21	0	RPL23A
2.10549839303462e-25	1.04493822244977	0.762	0.534	4.17583496290555e-21	0	CD300E
2.53562531597359e-25	-0.560478115370474	0.906	0.986	5.02890568917043e-21	0	RPL8
3.10304017349233e-25	-0.436248185539171	0.936	0.994	6.15425957608734e-21	0	RPL28
3.82379643979569e-25	-0.534318670326802	0.94	0.986	7.58373547904679e-21	0	RPL32
5.38246317659224e-25	0.888082921948086	0.562	0.225	1.06750392181354e-20	0	SERTAD1
6.11717263611116e-25	-0.528825200630857	0.902	0.976	1.21321884891993e-20	0	RPL29
7.92779838594113e-25	1.16464703791833	0.796	0.635	1.57232025388371e-20	0	JMJD1C
1.5741679472417e-24	0.987396801957529	0.743	0.484	3.12204728976447e-20	0	SULT1A1
1.57718879565402e-24	-0.71008714995833	0.834	0.946	3.12803853842062e-20	0	RPLP0
2.16300391970451e-24	0.950322798788406	0.683	0.349	4.28988567394995e-20	0	SOCS3
2.93670115655042e-24	0.944912324843738	0.449	0.133	5.82435940378645e-20	0	AC016831.5
5.61410246332876e-24	1.07115509298741	0.683	0.434	1.11344494155199e-19	0	DNTTIP2
1.04008217022462e-23	1.18301033273052	0.555	0.243	2.0627949682065e-19	0	DSE
2.75766943315822e-23	0.780318280888515	0.921	0.902	5.46928578678269e-19	0	FOSB
3.59224693125261e-23	0.888266984270183	0.577	0.247	7.12450333875329e-19	0	MAFF
6.02848023452778e-23	-0.488327694853149	0.943	0.982	1.19562848491389e-18	0	RPL19
7.45483275378575e-23	0.783654102586433	0.453	0.137	1.47851698005833e-18	0	CTSL
1.09441152533166e-22	-0.558704124084468	0.872	0.954	2.17054637819028e-18	0	RPL35
1.11431177756947e-22	-0.517174598658047	0.909	0.982	2.21001454845352e-18	0	RPS13
1.877004295723e-22	-0.416114489951596	0.962	0.992	3.72266261970742e-18	0	RPL41
1.93442213171955e-22	-0.440088949087829	0.955	0.986	3.83653941383938e-18	0	RPS28
2.10001473843626e-22	1.00620434799342	0.713	0.44	4.16495923074063e-18	0	UPP1
3.43584269208278e-22	0.4861330508825	0.249	0.026	6.81430681120778e-18	0	CD109
4.44170789391529e-22	0.881148624602046	0.547	0.229	8.80923926600219e-18	0	SPATA13
5.2716222669741e-22	0.618591730182609	0.981	0.988	1.04552084420897e-17	0	VIM
7.64730735086348e-22	-0.87655977838657	0.502	0.767	1.51669046689675e-17	0	KLF2
1.02884875171772e-21	-0.393981772132668	0.947	0.98	2.04051572928175e-17	0	UBA52
1.09343110678815e-21	-0.79746682494033	0.113	0.454	2.16860191409293e-17	0	GIMAP7
1.34089852637867e-21	0.81351389670055	0.279	0.042	2.65940404736682e-17	0	AC016831.1
1.85079486874964e-21	0.596430575432486	0.332	0.068	3.67068146319116e-17	0	RABGEF1
4.30291942388841e-21	-0.409060110323197	0.981	0.996	8.53398009339788e-17	0	EEF1A1
4.75550152240578e-21	1.67574260643199	0.558	0.253	9.43158616938738e-17	0	EREG
6.71492936233322e-21	0.940697013104486	0.932	0.932	1.33177194043155e-16	0	NEAT1
6.98414468266846e-21	-0.516592786369235	0.932	0.994	1.38516541491364e-16	0	RPS18
7.26140340021811e-21	0.672992300056983	0.313	0.064	1.44015413636526e-16	0	CYB5D1
9.07594550876775e-21	0.505019472430569	0.257	0.034	1.80003227275391e-16	0	SEMA6B
1.71742747643423e-20	-0.475396404843451	0.94	0.992	3.40617391401202e-16	0	RPS2
1.8394094610378e-20	0.824051204901995	0.592	0.303	3.64810078407626e-16	0	JMJD6
2.01763027874267e-20	1.30956721354236	0.657	0.402	4.00156613183033e-16	0	SLC25A37
2.96649434270118e-20	1.08739000192873	0.574	0.313	5.88344822987925e-16	0	TIPARP
3.5776495982311e-20	-0.856992138361078	0.521	0.791	7.09555244817175e-16	0	CLEC12A
4.99498927913023e-20	1.06023170907053	0.574	0.293	9.90656223729899e-16	0	INSIG1
9.54996524700835e-20	-0.509520550844839	0.909	0.982	1.89404460743917e-15	0	RPL27A
9.82357834612213e-20	-0.468644835588482	0.909	0.98	1.9483102933864e-15	0	RPS25
1.18249921115444e-19	0.769796652867346	0.509	0.217	2.34525068548259e-15	0	MAPK6
1.87100537152957e-19	0.96337653796104	0.781	0.701	3.71076495335459e-15	0	MAP1LC3B
3.16723410777501e-19	0.884152653360054	0.657	0.398	6.28157540595017e-15	0	CHMP4B
3.68213575473465e-19	-0.513078546509162	0.891	0.964	7.30277984236523e-15	0	RPL22
3.99838261445031e-19	-0.43355103507273	0.925	0.984	7.92999223923929e-15	0	RPS15
5.17254260719896e-19	-0.434650509408658	0.925	0.988	1.02587037528577e-14	0	RPLP2
5.71668626999219e-19	0.920483651823218	0.426	0.145	1.13379038792755e-14	0	LUCAT1
5.98641898585645e-19	-0.430492315557645	0.913	0.964	1.18728647746491e-14	0	RPL24
6.27883576101324e-19	-0.415844131585966	0.921	0.974	1.24528149648176e-14	0	NACA
1.13774012216893e-18	1.15063272936635	0.577	0.343	2.25647998429763e-14	0	RANBP2
1.19731601115989e-18	0.965792876519779	0.709	0.57	2.3746368449334e-14	0	TPM4
1.41531518986109e-18	1.01667823818344	0.581	0.307	2.8069946160515e-14	0	ACSL1
1.42962409293674e-18	1.07368912494199	0.691	0.492	2.83537346352144e-14	0	NLRP3
1.61791509981183e-18	-0.392620884686571	0.94	0.984	3.2088110174568e-14	0	RPS16
1.65341884186852e-18	0.925106909930114	0.709	0.494	3.27922558907784e-14	0	IRS2
1.91266461565555e-18	0.72684963436581	0.408	0.137	3.79338773222965e-14	0	THAP2
2.30771947164206e-18	0.991266601761398	0.8	0.624	4.5769000281077e-14	0	C5AR1
2.45618067126371e-18	0.891756109018343	0.615	0.347	4.87134312531731e-14	0	ZMIZ1
3.51565730444723e-18	0.289716508778119	0.151	0.002	6.9726031319102e-14	0	AL121899.1
4.09155853501371e-18	1.05404506090056	0.755	0.622	8.1147880424927e-14	0	CHMP1B
4.45188007702445e-18	-0.807510820345642	0.615	0.857	8.8294137567626e-14	0	CD52
4.71759184657123e-18	0.993437970048625	0.77	0.641	9.35639990930472e-14	0	GPCPD1
5.86412846213174e-18	0.71439581956757	0.442	0.171	1.16303259789459e-13	0	ARRDC3
6.07368223078853e-18	-0.626922777544171	0.223	0.526	1.20459339683229e-13	0	POLR2J3.1
6.95274444555586e-18	-0.730578686098293	0.857	0.946	1.37893780588709e-13	0	KLF6
7.08949872948722e-18	0.944916819639224	0.547	0.269	1.4060602830192e-13	0	ITGA5
1.06804709112804e-17	-0.693866416165813	0.449	0.699	2.11825779583424e-13	0	N4BP2L2
1.23335192306241e-17	0.550554187617041	0.166	0.008	2.44610686900969e-13	0	MMP9
1.23780809772207e-17	0.756453686481894	0.864	0.825	2.45494480021217e-13	0	PLEK
1.4927752426784e-17	0.949608454401182	0.34	0.094	2.96062113880407e-13	0	CXCL2
1.84261654161236e-17	0.66564363802594	0.958	0.956	3.6544613869798e-13	0	SRGN
2.68784801585071e-17	0.63204625632503	0.37	0.112	5.3308089698367e-13	0	ADM
3.00119429408442e-17	0.886948006798559	0.445	0.181	5.95226864345763e-13	0	AQP9
3.05734097444153e-17	-0.391207191565844	0.917	0.988	6.06362435460989e-13	0	RPL35A
3.65988614983237e-17	-0.550021547360024	0.766	0.902	7.25865220096254e-13	0	PPIA
3.99410956712573e-17	0.829536725309423	0.615	0.357	7.92151750448045e-13	0	FOXO3
4.5738035445346e-17	0.810345153475666	0.634	0.365	9.07122456987548e-13	0	DUSP2
4.68315150684951e-17	1.06922928498397	0.66	0.444	9.28809438353462e-13	0	NFKB1
5.96841377192794e-17	-0.409622394837847	0.962	0.996	1.18371550338647e-12	0	RPLP1
6.13041317918862e-17	-0.430464035816341	0.909	0.984	1.21584484582848e-12	0	RPL7A
7.03553766277982e-17	-0.414707365440145	0.909	0.976	1.39535818465912e-12	0	RPL14
1.10552762530663e-16	0.983957302413767	0.502	0.239	2.19259293927065e-12	0	GRASP
1.43760422810534e-16	0.743326783317647	0.668	0.428	2.85120046560133e-12	0	PIM3
1.47398901248456e-16	0.99289455106153	0.706	0.478	2.92336240846064e-12	0	APOBEC3A
1.5116176838304e-16	0.429785738932735	0.234	0.04	2.99799135234083e-12	0	GPR84
1.61402381336769e-16	0.457435255595038	0.966	0.958	3.20109342905213e-12	0	LAPTM5
1.74774544040084e-16	0.902696743789946	0.645	0.428	3.46630353194698e-12	0	PNPLA8
1.83032774976279e-16	0.979558452776618	0.747	0.631	3.63008902610454e-12	0	LITAF
2.2031255108121e-16	0.662057398507798	0.853	0.857	4.36945882559365e-12	0	APLP2
2.98241094648926e-16	-0.686060626551358	0.581	0.791	5.91501563017214e-12	0	DYNLL1
3.26821153496873e-16	-0.400777832293119	0.906	0.982	6.48184393730348e-12	0	RPL15
3.29486354833502e-16	0.760583094042462	0.958	0.942	6.53470287541284e-12	0	NFKBIA
3.732476187571e-16	-0.333299990889259	0.974	0.998	7.40262002280956e-12	0	TPT1
3.93417466371373e-16	-0.632132026734036	0.2	0.488	7.80264861054344e-12	0	SPN
3.99563327732221e-16	0.632174528603473	0.332	0.1	7.92453947891315e-12	0	NAF1
4.07375545638071e-16	1.07067799876702	0.464	0.207	8.07947919663986e-12	0	GPR183
5.61811383610293e-16	0.668207655581492	0.834	0.761	1.11424051711429e-11	0	KLF4
5.8185426306125e-16	0.619913278105523	0.491	0.219	1.15399155992938e-11	0	BCL3
8.18054553191285e-16	0.502838880827627	0.962	0.976	1.62244759534428e-11	0	UBC
9.34149594539794e-16	0.537694124241195	0.936	0.914	1.85269889085077e-11	0	FCN1
9.70054593290923e-16	0.713853723022656	0.608	0.365	1.92390927487389e-11	0	MARCKSL1
1.02441555993068e-15	0.43281405789643	0.181	0.02	2.03172338001051e-11	0	LAMB3
1.1598989506902e-15	0.769957545347358	0.558	0.301	2.30042758890387e-11	0	EAF1
1.22924742589615e-15	-0.592712662528227	0.268	0.546	2.43796641977983e-11	0	C20orf27
1.39060784187274e-15	-0.493736056254199	0.826	0.932	2.7579925327862e-11	0	TOMM7
1.43721607642843e-15	-0.460110161133652	0.838	0.948	2.8504306443805e-11	0	EEF1D
1.55725023869897e-15	-0.609154761781542	0.63	0.831	3.08849439841167e-11	0	EIF3L
1.56336675407062e-15	0.968536822683915	0.691	0.51	3.10062528334825e-11	0	RAP2B
1.65242768912287e-15	0.535590009807821	0.879	0.859	3.27725983583739e-11	0	RBM39
1.94126920996663e-15	0.697323022380091	0.868	0.787	3.85011922412681e-11	0	PTPRE
2.28487731714893e-15	0.398795343265791	0.981	0.974	4.53159718310148e-11	0	H3F3A
3.02029267493667e-15	-0.511848366727335	0.445	0.711	5.99014646220189e-11	0	ATP5F1A
3.60991113668712e-15	0.857023528959841	0.494	0.229	7.15953675739157e-11	0	NDRG1
3.6712025672581e-15	-0.692060129548823	0.128	0.39	7.28109605164298e-11	0	EVL
3.93148233441588e-15	-0.377860997335566	0.94	0.984	7.79730891384702e-11	0	RPL11
3.97880866547386e-15	-0.64211934348524	0.34	0.631	7.89117122623431e-11	0	AC020916.1
4.37502719219761e-15	0.820730891620891	0.743	0.622	8.67699143028552e-11	0	DNAJB6
4.98974040241111e-15	0.543880333200773	0.275	0.07	9.89615214010196e-11	0	LRG1
5.67832121367178e-15	0.778517443555645	0.404	0.159	1.12618144630752e-10	0	RALGDS
7.47981109397527e-15	0.5945354978896	0.257	0.062	1.48347093426812e-10	0	GADD45G
9.00202760229493e-15	0.761737949011792	0.781	0.783	1.78537213436315e-10	0	CD63
1.09792883065645e-14	0.366900686183383	0.951	0.962	2.17752224984094e-10	0	SH3BGRL3
1.60610999282961e-14	0.673592673619012	0.951	0.948	3.18539794877897e-10	0	BTG1
1.88309405352291e-14	0.746978159957322	0.747	0.598	3.73474043635199e-10	0	FCGR2A
2.19110799298766e-14	-0.357501833259806	0.898	0.97	4.34562448249243e-10	0	RPL36
2.29463942198271e-14	-1.19158577969432	0.079	0.311	4.55095836561831e-10	0	AC245014.3
2.44785204345431e-14	-0.5401657893007	0.657	0.837	4.85482495778293e-10	0	HINT1
2.78940081634936e-14	-0.372309280548317	0.974	0.988	5.53221863906568e-10	0	RPS27
3.03135748839816e-14	-0.488079300876903	0.494	0.755	6.01209130674006e-10	0	WSB1
3.52198937059291e-14	0.509033355650789	0.321	0.102	6.98516151869691e-10	0	AL161421.1
3.63668097982529e-14	-0.909788067083424	0.317	0.564	7.2126293872875e-10	0	RHOB
5.05723065835041e-14	-0.352573299207402	0.951	0.972	1.00300055647064e-09	0	MT-CO2
6.01749938242751e-14	1.21399440066712	0.808	0.745	1.19345065251685e-09	0	SLC11A1
7.25681050805408e-14	-0.357309630076105	0.826	0.944	1.43924322806236e-09	0	BTF3
8.58477617510018e-14	0.710652033389213	0.464	0.221	1.70261865880762e-09	0	ZNF267
1.00307404006207e-13	0.620752702676364	0.555	0.303	1.9893967436551e-09	0	MEF2D
1.07271903544467e-13	0.963721638071771	0.438	0.205	2.1275236629974e-09	0	IL1RN
1.16272359772242e-13	-0.540468964441565	0.347	0.602	2.30602971136288e-09	0	AES
1.17896961274583e-13	-0.793080860701892	0.023	0.231	2.3382504329588e-09	0	IL32
1.52548146133403e-13	0.737550032360794	0.653	0.466	3.02548738226379e-09	0	ARHGAP26
1.7619607900912e-13	0.751344563944804	0.381	0.165	3.49449683498787e-09	0	EHD4
1.83843771218454e-13	-0.508503309274244	0.283	0.55	3.6461735145756e-09	0	CCND3
2.13737048007798e-13	0.552586289907524	0.404	0.165	4.23904687313866e-09	0	PIM1
2.42369755322678e-13	-0.402109856897953	0.902	0.966	4.80691935731468e-09	0	RPL5
2.53702069235547e-13	0.671620798092525	0.762	0.588	5.0316731391486e-09	0	CD83
2.72027100387188e-13	0.823109951041194	0.808	0.681	5.3951134819791e-09	0	CSF3R
2.96853352382087e-13	-0.508960566945821	0.63	0.841	5.88749253779393e-09	0	EIF4B
3.7879456500221e-13	0.770538789911843	0.513	0.309	7.51263260768883e-09	0	WDR45B
3.88720731827021e-13	-0.470991100044284	0.845	0.946	7.7094982743253e-09	0	RPS20
4.11348869812146e-13	0.923310725721684	0.596	0.382	8.15828213498430e-09	0	IFRD1
4.48309624835328e-13	-0.374018470351685	0.887	0.96	8.89132478935906e-09	0	RPL27
4.69915268585566e-13	0.73649183363249	0.758	0.641	9.31982952185754e-09	0	EIF5
5.26850817180446e-13	-0.736245190326294	0.589	0.769	1.04490322571398e-08	0	JUN
5.70018723332116e-13	0.333127262553861	0.962	0.972	1.13051813398459e-08	0	HLA-B
6.9129579844644e-13	0.776589691311557	0.487	0.275	1.37104695705882e-08	0	SH3BP5
6.993612338343e-13	-0.528322669498984	0.819	0.922	1.38704313506357e-08	0	ZFP36
1.07168086030834e-12	-0.562137161472926	0.725	0.886	2.12546465024953e-08	0	TXNIP
1.07632877805613e-12	-0.328962762232764	0.917	0.966	2.13468286551872e-08	0	PFDN5
1.23297852100027e-12	0.709387252216104	0.581	0.347	2.44536630069983e-08	0	AC245128.3
1.25845287898553e-12	0.623026383694669	0.457	0.229	2.49588959489199e-08	0	THAP9-AS1
1.65091810216361e-12	-0.468128898041884	0.374	0.629	3.2742658720211e-08	0	IQGAP2
1.67537234815062e-12	0.727864536478633	0.536	0.317	3.32276597808712e-08	0	IRAK1
1.80477474475312e-12	0.234895599336232	0.14	0.014	3.57940975126887e-08	0	TNFRSF12A
2.03696605625495e-12	0.405717682576787	0.974	0.958	4.03991477937045e-08	0	CTSS
2.2971313657573e-12	0.924579390177769	0.619	0.446	4.55590063770645e-08	0	PHACTR1
2.64909115426782e-12	0.536374404577949	0.34	0.133	5.25394248625936e-08	0	UBAP1
2.66056271083865e-12	0.629763380043439	0.649	0.472	5.27669402440629e-08	0	SLCO3A1
2.84249294522453e-12	0.511277046787635	0.457	0.223	5.63751625826381e-08	0	FCGR1A
3.02497776850675e-12	0.293564018283752	0.992	0.996	5.99943840827944e-08	0	EIF1
3.05773087694284e-12	-0.58454124495391	0.219	0.47	6.06439764824074e-08	0	RGS18
3.12105846136515e-12	0.562782074473007	0.853	0.878	6.1899952464255e-08	0	CCNL1
3.30985446105416e-12	-0.454920705468548	0.687	0.871	6.56443435260872e-08	0	SLC25A3
3.3330292519372e-12	0.558655708414234	0.223	0.054	6.61039691536705e-08	0	PROK2
3.36149852106351e-12	-0.428565523714354	0.796	0.918	6.66686001682526e-08	0	CD48
4.12180779667957e-12	0.67355360272135	0.411	0.199	8.17478140315459e-08	0	TTC19
4.44246497993686e-12	-0.43991984063227	0.596	0.799	8.81074079470878e-08	0	ANP32B
4.55193465981447e-12	0.501079150860419	0.291	0.098	9.02785201081003e-08	0	IER5L
4.57579836902452e-12	-0.30618069957056	0.898	0.962	9.07518090528633e-08	0	RACK1
4.60269527648849e-12	0.698830405149788	0.649	0.434	9.12852554185962e-08	0	TRIB1
5.57397432059360e-12	-0.529099268949414	0.37	0.639	1.10548632700333e-07	0	MARCH1
5.81896751826099e-12	0.608260157445517	0.691	0.538	1.1540758278967e-07	0	UBE2J1
5.91518405166746e-12	0.599684010793157	0.377	0.165	1.17315845296721e-07	0	PRDM1
6.14779920558605e-12	-0.758758633674005	0.728	0.867	1.21929301644388e-07	0	NAP1L1
6.21179371948582e-12	-0.469708225300499	0.434	0.657	1.23198504838562e-07	0	CYTIP
7.1211390711915e-12	0.46254045270025	0.268	0.086	1.41233551198941e-07	0	AC016831.7
7.15851119172755e-12	-0.551387239739069	0.302	0.516	1.41974752465533e-07	0	LDHB
7.2362375035649e-12	-0.355940394831452	0.857	0.95	1.43516298408203e-07	0	RPS21
7.44802091503427e-12	-0.859282807198201	0.147	0.367	1.47716598807875e-07	0	LTB
7.45690862902613e-12	0.589200081870606	0.513	0.267	1.47892868839475e-07	0	OSM
7.95042990170413e-12	-0.659870176322005	0.011	0.181	1.57680876240498e-07	0	CD3D
8.10414622256886e-12	0.231652354483094	0.132	0.014	1.60729532032208e-07	0	SIGLEC14
8.3325552460784e-12	-0.390721923638299	0.902	0.97	1.65259568195473e-07	0	JUNB
9.39775871260493e-12	-0.636917105862979	0.004	0.167	1.86385748547094e-07	0	IL7R
9.49011265305178e-12	0.923627496206636	0.672	0.538	1.88217404247976e-07	0	HSPA5
1.02470643527493e-11	0.376870252769065	0.189	0.04	2.03230027308076e-07	0	PPP1R3B
1.07898467064814e-11	0.893159784518065	0.66	0.506	2.13995029729645e-07	0	ARL4C
1.23444436992615e-11	0.768048438661107	0.317	0.122	2.44827351887454e-07	0	LMNA
1.58690053144147e-11	-0.482400727891446	0.366	0.598	3.14729982400786e-07	0	MAP3K1
1.63594842035211e-11	0.717506188016986	0.702	0.568	3.24457650208435e-07	0	CHD1
1.75657745433419e-11	0.329217291133855	0.14	0.018	3.48382006518101e-07	0	IRAK2
1.86516455677379e-11	-0.453986507628492	0.257	0.49	3.69918086544947e-07	0	LNPEP
1.97633577608727e-11	-0.413317149837647	0.721	0.873	3.91966674471389e-07	0	RPL36A
1.9853166161336e-11	-0.469873732890187	0.196	0.428	3.93747844477777e-07	0	P2RY13
2.1146039734911e-11	-0.514654617681226	0.389	0.62	4.19389406062491e-07	0	TMPO
2.16814173958609e-11	-0.480434635757955	0.517	0.707	4.30007551212109e-07	0	PRKCB
2.19081344062582e-11	0.599232283155076	0.566	0.367	4.34504029679318e-07	0	GNA13
2.27409464356444e-11	0.301923810353353	0.189	0.04	4.51021190658135e-07	0	FAM157C
2.46590037866622e-11	-0.411427122844943	0.004	0.161	4.89062022100871e-07	0	CD3G
2.52512198829979e-11	-0.46317254648696	0.298	0.538	5.00807443939498e-07	0	RAB14
2.62879063731943e-11	-0.348230347990402	0.906	0.972	5.21368047099562e-07	0	RPL23
2.81575727498746e-11	-0.468019029566942	0.509	0.711	5.58449140348264e-07	0	UXT
2.88286631686275e-11	0.639812823374636	0.774	0.753	5.71758876623388e-07	0	QKI
2.89806153961528e-11	0.358346579915824	0.189	0.042	5.74772545151898e-07	0	JAG1
2.98527790233241e-11	0.267664221055781	0.132	0.016	5.92070166369587e-07	0	STARD5
3.03409258159083e-11	-0.409408532924364	0.645	0.805	6.01751581706909e-07	0	COX6C
3.07858545357825e-11	0.691177965928934	0.464	0.239	6.10575853008175e-07	0	DDIT4
3.23413688055124e-11	-0.279837948299146	0.906	0.97	6.41426367519727e-07	0	RPS10
3.36799943977066e-11	0.614010739698664	0.777	0.659	6.67975328889716e-07	0	YPEL5
3.38618397335671e-11	0.584636435086743	0.313	0.124	6.71581867435837e-07	0	SSH1
4.06449443342059e-11	0.603614628045211	0.381	0.173	8.06111180980305e-07	0	ELL
4.11853093308094e-11	0.635229041208036	0.691	0.574	8.16828239957942e-07	0	ITGB1
4.4949518152892e-11	0.431237567597008	0.902	0.876	8.91483793526307e-07	0	ANXA5
4.61981752233655e-11	0.36198391789602	0.925	0.938	9.16248409205007e-07	0	DDX5
4.67760885589959e-11	0.429724427234116	0.234	0.068	9.27710164390565e-07	0	SESN2
4.88942108022219e-11	-0.411405031284254	0.358	0.588	9.69718882840466e-07	0	PPDPF
5.49277236272273e-11	-0.402898751875112	0.374	0.592	1.0893815426988e-06	0	SNRPE
5.73046777471812e-11	0.601822062201292	0.766	0.707	1.13652367375985e-06	0	CTSB
6.14643733947134e-11	0.796428922489808	0.63	0.476	1.21902291753735e-06	0	PLEC
6.56301285495421e-11	0.7274058428496	0.328	0.137	1.30164233952307e-06	0	AL355075.4
6.66592056742617e-11	0.304101199850661	0.977	0.966	1.32205202613763e-06	0	TYROBP
6.69877117720453e-11	0.315281945796722	0.883	0.92	1.32856728757497e-06	0	CLIC1
7.01574308020906e-11	0.499547727856867	0.472	0.253	1.39143232509786e-06	0	USP12
7.08269332564733e-11	0.552003263398819	0.857	0.851	1.40471056727564e-06	0	LGALS3
7.16565712088344e-11	-0.306989287031266	0.864	0.942	1.42116477678481e-06	0	RPL4
7.77380405257788e-11	0.306739737269779	0.17	0.034	1.54177855774777e-06	0	CDK14
8.9946316418007e-11	-0.358062773337342	0.732	0.878	1.78390529351833e-06	0	COMMD6
9.04020880227761e-11	0.974900561438124	0.113	0.01	1.79294461175572e-06	0	MT1G
9.3846357733119e-11	0.365970929337138	0.151	0.026	1.86125481292095e-06	0	HP
9.73138244305905e-11	0.345568687943633	0.151	0.026	1.9300250799319e-06	0	LINC00513
1.05900129709693e-10	0.494698365350867	0.823	0.843	2.10031727253235e-06	0	SRRM2
1.09221025260455e-10	0.566144928455975	0.268	0.092	2.16618059399059e-06	0	AC015912.3
1.14584934282135e-10	0.628335464490268	0.608	0.398	2.27256300161758e-06	0	TUBB4B
1.17437911715179e-10	-0.461150489109732	0.43	0.637	2.32914610304714e-06	0	RAB10
1.42887830232019e-10	-0.535810274636136	0.332	0.532	2.83389433699163e-06	0	ATM
1.66044990113094e-10	0.270646356908024	0.158	0.03	3.29317028891299e-06	0	AP001269.4
1.79120051831735e-10	-0.454248837257568	0.513	0.703	3.55248798797881e-06	0	NDUFS5
2.3754233004894e-10	0.470305078437008	0.287	0.106	4.71117703186063e-06	0	CCDC71L
2.48171040626418e-10	0.671039744787287	0.532	0.339	4.92197624874376e-06	0	JARID2
2.61433877773752e-10	0.597786038584125	0.691	0.528	5.18501809788682e-06	0	STX11
2.67729748004223e-10	-0.454833225898667	0.011	0.163	5.30988409216776e-06	0	CD3E
2.72589105164907e-10	-0.537779908555682	0.019	0.173	5.40625972273561e-06	0	TRBC2
3.01214909522832e-10	0.767316679772061	0.54	0.333	5.97399530056633e-06	0	HBEGF
3.01682891310413e-10	0.320051686481719	0.162	0.034	5.98327678335943e-06	0	SLC35E4
3.02291278323336e-10	0.792990739639515	0.268	0.096	5.99534292298673e-06	0	PTX3
3.07093029346482e-10	0.763329140086412	0.713	0.568	6.09057605102878e-06	0	NR4A2
3.47964608845686e-10	1.49508031728791	0.351	0.185	6.90118208723649e-06	0	MT1X
3.66073747453587e-10	-0.424395770794947	0.83	0.934	7.26034063324699e-06	0	CALM2
3.89541307170851e-10	-0.532233004104694	0.415	0.629	7.72577274511949e-06	0	RSRP1
3.94839284505863e-10	0.561102946227737	0.525	0.325	7.83084752960479e-06	0	RIPK2
4.09645998383665e-10	0.651309187360291	0.442	0.235	8.12450908594323e-06	0	HAVCR2
4.16668038270051e-10	0.305894918111308	0.932	0.972	8.26377720300992e-06	0	HLA-C
4.39938126039765e-10	0.246248113348622	0.132	0.02	8.72529285374666e-06	0	RGS13
4.48114341791246e-10	-0.440259752494343	0.472	0.691	8.88745174074578e-06	0	ZNF106
4.84646852164767e-10	-0.495634857241283	0.109	0.303	9.61200101898382e-06	0	DCAF7
4.85805872041633e-10	-0.58410537488847	0.162	0.369	9.6349878602017e-06	0	PAG1
5.20699667948447e-10	0.572004266427204	0.385	0.195	1.03270365144216e-05	0	GZF1
5.27305623434902e-10	0.650085998281541	0.623	0.464	1.04580524295844e-05	0	MYO9B
5.44010376567596e-10	0.296633574750699	0.392	0.169	1.07893577984651e-05	0	HES4
5.66894438592043e-10	-0.48490990242986	0.566	0.733	1.1243217400596e-05	0	WASF2
5.71791500630959e-10	-0.497247222627395	0.057	0.229	1.13403408320138e-05	0	CYFIP2
5.8717806499059e-10	1.49078833379513	0.611	0.5	1.16455025629584e-05	0	MT2A
5.94757953811331e-10	-0.823159236236226	0.445	0.645	1.17958344979401e-05	0	MS4A7
6.09211034744513e-10	-0.390560681776702	0.091	0.275	1.20824824520879e-05	0	NBDY
6.96847665142515e-10	0.625592139733326	0.645	0.488	1.38205797427715e-05	0	FOSL2
7.05829039286945e-10	0.521882101825873	0.411	0.213	1.3998707336178e-05	0	IRF2BPL
7.62963978414428e-10	0.563476948125324	0.506	0.301	1.51318645838934e-05	0	NFKB2
9.73623710055498e-10	-0.457036076205175	0.57	0.737	1.93098790415307e-05	0	SEPT9
9.88934785415501e-10	-0.383377395470339	0.8	0.916	1.96135435991456e-05	0	GSTP1
1.04959366171171e-09	0.509377973155701	0.389	0.195	2.08165910927283e-05	0	GNA15
1.08499175943723e-09	0.361168752910071	0.215	0.066	2.15186415649186e-05	0	KLHL21
1.12189790515045e-09	0.437978934268735	0.287	0.114	2.22506011528488e-05	0	ZC3H12A
1.14912719900313e-09	0.322192153491478	0.981	0.986	2.2790639737829e-05	0	S100A6
1.19578885076593e-09	0.425161136339473	0.317	0.135	2.37160802772406e-05	0	SBNO2
1.2025681317563e-09	-0.44150955982668	0.223	0.436	2.38505337571227e-05	0	LMO4
1.25623116729012e-09	0.459032094152748	0.113	0.014	2.49148327408649e-05	0	AC005224.3
1.25889364503875e-09	-0.308482661683753	0.128	0.335	2.49676376620536e-05	0	ZNF24
1.35331252578892e-09	-0.339168836832331	0.86	0.94	2.68402473239717e-05	0	COX4I1
1.36644856521676e-09	0.61870603394386	0.54	0.343	2.7100774393944e-05	0	DENND3
1.41551416272002e-09	0.726564707868272	0.74	0.633	2.80738923892262e-05	0	GLUL
1.46511197131191e-09	-0.40019162034045	0.755	0.869	2.90575657270292e-05	0	RPS4Y1
1.56286332509115e-09	-0.373546184062759	0.136	0.337	3.09962683265328e-05	0	ABI3
1.57616326282002e-09	0.510994913575697	0.619	0.462	3.12600459915094e-05	0	LRPAP1
1.64472363137571e-09	0.601251189373494	0.777	0.707	3.26198037810745e-05	0	YBX3
1.81281749820156e-09	-0.297716531567191	0.011	0.151	3.59536094418315e-05	0	BCL11B
1.84747529002621e-09	0.585870196532646	0.294	0.124	3.66409774270898e-05	0	ABCA1
1.88867720287492e-09	1.36742700219337	0.634	0.458	3.74581349646183e-05	0	CCL3L1
1.96581591157556e-09	0.635615873529598	0.555	0.386	3.8988026974278e-05	0	PURB
2.11272809281106e-09	0.948635728095408	0.63	0.47	4.19017362647218e-05	0	SLC2A3
2.13571417738566e-09	-0.465257038642714	0.034	0.187	4.23576192800898e-05	0	CD79B
2.28144729210709e-09	-0.363450335250374	0.815	0.902	4.524794414436e-05	0	CCNI
2.43521244915177e-09	0.335728495767553	0.208	0.062	4.8297568504027e-05	0	NRARP
2.50332791643897e-09	0.45051986786806	0.872	0.867	4.96485025667341e-05	0	UBE2D3
2.63076034521508e-09	-0.382911255396486	0.136	0.335	5.21758699266506e-05	0	CNOT6L
2.65816287168709e-09	-0.451177226331709	0.585	0.779	5.27193442341701e-05	0	CMTM6
2.68314998817662e-09	0.520413332828278	0.298	0.133	5.32149137155069e-05	0	TMEM189
2.75510040644248e-09	0.564303960628116	0.981	0.99	5.46419063609738e-05	0	MALAT1
2.75695296495703e-09	-0.446463162606362	0.638	0.809	5.46786481539928e-05	0	GDI2
2.82706603635989e-09	0.663394236105338	0.789	0.663	5.60692006991258e-05	0	LGALS2
2.94036971007339e-09	-0.362175757179321	0.623	0.825	5.83163524598855e-05	0	SLC25A5
3.14740989213952e-09	0.721627166055698	0.74	0.655	6.24225803908032e-05	0	REL
3.22891010272202e-09	0.776579032857614	0.426	0.229	6.40389740672858e-05	0	THBS1
3.29220288155347e-09	0.343709186118389	0.219	0.07	6.529425974985e-05	0	ICOSLG
3.32049138038842e-09	0.540597714964724	0.513	0.337	6.58553055472436e-05	0	SLC3A2
3.38862762447831e-09	0.483323930433228	0.242	0.084	6.72066516762783e-05	0	SPHK1
3.60028379882015e-09	0.630311917219623	0.434	0.247	7.1404428582e-05	0	CSF2RA
3.75073877971056e-09	0.562031230372251	0.555	0.384	7.43884022179996e-05	0	RUNX1
3.76953431533303e-09	-0.285253990323187	0.011	0.145	7.47611740759999e-05	0	GZMM
4.01523537730904e-09	-0.439798417916689	0.362	0.56	7.96341632381701e-05	0	LSM8
4.02879664796377e-09	0.644507396042678	0.528	0.359	7.99031239190654e-05	0	AFF4
4.37099089911841e-09	0.571757559244042	0.664	0.536	8.66898625022154e-05	0	RASSF5
4.76607794138074e-09	-0.343223919202901	0.781	0.902	9.45256238114042e-05	0	EIF3K
5.24868479926911e-09	-0.295798541054692	0.355	0.552	0.000104097165623904	0	CLTC
5.30243810744269e-09	0.496365389859829	0.347	0.173	0.000105163254984911	0	ACSL3
5.41278489509237e-09	-0.295933670260258	0.121	0.309	0.000107351762824367	0	TTC39C
5.43817524943584e-09	0.640619158262427	0.698	0.586	0.000107855329722061	0	CD55
5.93213987533208e-09	0.6516322230482	0.487	0.321	0.000117652130147461	0	MALT1
6.12520559560503e-09	-0.391138175345055	0.521	0.693	0.000121481202577635	0	SF1
6.13652980423327e-09	-0.35513778572361	0.192	0.382	0.000121705795607358	0	SNX5
6.74002573733837e-09	0.354773931111938	0.917	0.914	0.000133674930448632	0	MCL1
7.51994390630446e-09	-0.331462894269486	0.257	0.446	0.000149143047493736	0	CCT3
7.74474085037280e-09	0.438889209041741	0.306	0.133	0.000153601445285444	0	B3GNT5
8.11588342750675e-09	0.478522082497774	0.374	0.189	0.000160962316017741	0	MOAP1
8.13834748593772e-09	0.51610659429396	0.389	0.197	0.000161407845688603	0	VPS37B
9.20100836201454e-09	0.198689300944325	0.125	0.022	0.000182483598843834	0	AC087482.1
9.20465675269743e-09	0.633345320364223	0.717	0.649	0.000182555957376248	0	MIDN
9.87912668201747e-09	0.421594344212212	0.279	0.118	0.000195932719484452	0	CD82
1.02789020469786e-08	-0.425000737868271	0.189	0.38	0.000203861464297727	0	PSMC6
1.03389520336008e-08	-0.331758253116645	0.068	0.227	0.000205052435682404	0	ZMAT3
1.04574939824064e-08	-0.358119602820972	0.37	0.568	0.000207403478153066	0	COL4A3BP
1.05383673315204e-08	0.45668765032784	0.321	0.151	0.000209007439286044	0	CPEB2
1.05923142697229e-08	-0.428477017536578	0.317	0.504	0.000210077368911414	0	GIMAP1
1.07452793035143e-08	1.5621153457891	0.758	0.641	0.0002131111244266	0	CXCL8
1.07508439324212e-08	0.294431146262252	0.898	0.928	0.000213221487711709	0	SRSF5
1.08053859257373e-08	-0.325405857956427	0.302	0.498	0.000214303219065148	0	SNRPD1
1.12885044026165e-08	0.460648238671785	0.974	0.978	0.000223884907817093	0	SAT1
1.17281801274332e-08	-0.41321377923074	0.566	0.707	0.000232604996467383	0	MZT2B
1.25217062220416e-08	0.837602320426518	0.619	0.458	0.000248342999501752	0	IVNS1ABP
1.316363823657e-08	0.509199446338927	0.249	0.096	0.000261074437145893	0	CREM
1.34013956237635e-08	-0.326359819950158	0.389	0.576	0.000265789879406102	0	LSM6
1.36465080560984e-08	-0.367858717709673	0.143	0.317	0.0002706511942766	0	LRPPRC
1.38772687316705e-08	0.949420517298917	0.664	0.588	0.00027522787075522	0	MAP3K2
1.42299551861748e-08	-0.215613624764098	0.996	0.998	0.000282222701207404	0	TMSB4X
1.53167122935841e-08	0.31986167201838	0.845	0.9	0.000303776354918653	0	ITGB2
1.59715473042712e-08	0.367131284168951	0.192	0.062	0.000316763697685611	0	PDE4D
1.72788329322961e-08	-0.359037693172642	0.675	0.813	0.000342691093546229	0	ATP5F1D
1.73224517928888e-08	1.22241089372605	0.694	0.61	0.000343556186408364	0	ATP2B1
1.75727168870445e-08	-0.258401666441723	0.891	0.964	0.000348519694020754	0	RPL38
1.88380001984277e-08	0.665702489266178	0.513	0.339	0.000373614057935417	0	BASP1
1.89550852013915e-08	-1.04607443454993	0.106	0.269	0.000375936204799197	0	NKG7
1.89601854905719e-08	-0.360849621611203	0.43	0.61	0.000376037358834513	0	GIMAP4
1.92017777575315e-08	0.546595038423784	0.449	0.271	0.000380828858265123	0	TSC22D2
2.04564685480022e-08	-0.404840381158389	0.366	0.562	0.000405713140712527	0	KIAA1551
2.12417481780951e-08	-0.352570180414852	0.728	0.859	0.00042128759161616	0	UQCRH
2.24582278497187e-08	-0.362538431976139	0.366	0.544	0.000445414032943471	0	PDCD6
2.26534502283556e-08	-0.474558222796436	0.502	0.653	0.000449285878378976	0	PTPN6
2.30052597575993e-08	-0.416488441572503	0.434	0.608	0.000456263316772467	0	ZNF706
2.35319449861891e-08	-0.395812902276164	0.279	0.466	0.000466709064911088	0	TERF2IP
2.35362153463133e-08	0.39497723927085	0.223	0.08	0.000466793758963431	0	CLU
2.42826280838353e-08	-0.384263641184146	0.483	0.675	0.000481597362786705	0	SNRPD2
2.43483843925899e-08	-0.365317619414318	0.4	0.592	0.000482901507658236	0	IKZF1
2.52473839871115e-08	0.592350914165697	0.54	0.369	0.000500731366616383	0	NBPF19
2.53587870152654e-08	0.693380786445819	0.645	0.492	0.000502940822873758	0	PLK3
2.63755015270932e-08	0.404433138026487	0.909	0.924	0.00052310532178684	0	TKT
2.96765807611842e-08	-0.349326595374647	0.321	0.526	0.000588575626236566	0	TRAF3IP3
3.02676970002438e-08	0.485083093175564	0.54	0.357	0.000600299234605835	0	TREM1
3.03822940256764e-08	0.632064156346282	0.423	0.247	0.000602572037411241	0	RNF168
3.08361550506422e-08	0.610915595008662	0.396	0.233	0.000611573463119386	0	AHCTF1
3.17327622043929e-08	-0.358821799197133	0.136	0.313	0.000629355872799725	0	NENF
3.20474317372492e-08	-0.317571185680997	0.4	0.592	0.000635596713644863	0	CELF1
3.39234144507556e-08	0.28622259849445	0.189	0.06	0.000672803078801836	0	EIF2AK3
3.42881192420613e-08	-0.391333841167165	0.713	0.835	0.000680036268927802	0	MBNL1
4.01445396114287e-08	-0.318887181321714	0.732	0.871	0.000796186654113466	0	SUMO2
4.16475408252435e-08	-0.427125918383422	0.408	0.59	0.000825995677187053	0	SOD1
4.24330293584833e-08	0.2675085290385	0.211	0.074	0.000841574271266799	0	GOLM1
4.50414411964223e-08	-0.324029292356854	0.596	0.763	0.000893306903248644	0	RIPOR2
4.52421537769137e-08	-0.313230372929272	0.328	0.514	0.00089728763585753	0	FOXP1
5.13310075800197e-08	-0.368866543344687	0.581	0.775	0.00101804787333453	0	TOMM20
5.67491565902395e-08	0.553380658791392	0.63	0.47	0.00112550602265422	0	KLF10
5.70023277900309e-08	-0.23498258195975	0.109	0.281	0.00113052716705968	0	LPAR6
5.73565919553872e-08	-0.362655980070319	0.589	0.787	0.00113755328825119	0	HSPA8
5.7959256680991e-08	-0.365185043023545	0.279	0.47	0.0011495059377541	0	MPHOSPH8
5.88221059529363e-08	0.561437043226186	0.491	0.327	0.00116661882736459	0	CWC25
5.91484087681276e-08	0.406317768426941	0.242	0.1	0.00117309039109827	0	PRR7
6.26657027041789e-08	0.181481841702012	0.102	0.016	0.00124284888173198	0	AC025580.2
6.29276727643366e-08	0.265435980656784	0.2	0.068	0.00124804453393509	0	BTG3
6.34081547689465e-08	-0.313481150974562	0.366	0.59	0.00125757393353252	0	MIS18BP1
6.60222266944123e-08	0.587183367775651	0.868	0.829	0.00130941882203028	0	SOD2
6.93515913925293e-08	0.169245120956366	0.128	0.028	0.00137545011208803	0	FOSL1
7.00987673706927e-08	-0.337927097282837	0.162	0.333	0.00139026885326295	0	RPL7L1
7.06238766209772e-08	0.628311816592093	0.887	0.91	0.00140068334502384	0	CD44
7.12084284528246e-08	-0.322285679803155	0.396	0.584	0.00141227676150487	0	TNRC6B
7.52286386520759e-08	-0.379126358614757	0.151	0.323	0.00149200959038662	0	POLK
7.60769463897479e-08	0.201177702285068	0.151	0.04	0.00150883407774787	0	LONRF3
7.73771780781126e-08	0.375628050357689	0.226	0.088	0.00153462157282321	0	SQLE
7.94175234663e-08	-0.471853839577854	0.543	0.701	0.00157508774290713	0	KCTD12
8.03686422304776e-08	-0.348878659892882	0.072	0.219	0.00159395128135706	0	CLEC2D
8.40528213755952e-08	0.510474632542833	0.453	0.279	0.00166701960634218	0	CXCL16
8.93832639614506e-08	0.540609637363649	0.668	0.544	0.00177273827414745	0	EMILIN2
9.11115476465264e-08	-0.377569249760764	0.532	0.719	0.00180701532447356	0	ATP5PO
9.22946688895964e-08	-0.306085967639646	0.189	0.367	0.00183048016808737	0	POLR2K
9.56239234259228e-08	0.564171118729723	0.46	0.297	0.00189650927330633	0	NXT1
9.90135501897006e-08	-0.335438483324624	0.917	0.968	0.00196373574091233	0	ACTG1
1.00226946349083e-07	-0.346982408451562	0.479	0.657	0.00198780102694136	0	LTA4H
1.03192037943794e-07	-0.360080421644225	0.268	0.452	0.00204660768853926	0	MAF1
1.04250977049102e-07	0.62743252846401	0.325	0.169	0.00206760962781483	0	TFRC
1.07921423200356e-07	-0.441177402433586	0.453	0.639	0.00214040558633265	0	HMGB2
1.09375146829312e-07	-0.358176364882012	0.4	0.586	0.00216923728706574	0	NDUFAB1
1.13484329021065e-07	-0.8144228380963	0.045	0.183	0.00225073469747478	0	HSPA1B
1.13607717498393e-07	0.499641941663221	0.66	0.55	0.00225318186114562	0	HEBP2
1.16233298943314e-07	-0.201707991400666	0.008	0.116	0.00230525501794275	0	LBH
1.16772928114077e-07	-0.4065505518752	0.317	0.49	0.00231595748328649	0	LYL1
1.18397672287742e-07	-0.346958420414329	0.158	0.329	0.00234818103448279	0	MDH1
1.18510098743894e-07	0.48470863858642	0.43	0.243	0.00235041078838765	0	LPCAT1
1.26965419020176e-07	-0.374488540790447	0.321	0.508	0.00251810515542714	0	NUCKS1
1.29205167470887e-07	-0.334628225589621	0.019	0.137	0.00256252608645011	0	TRAC
1.3723967838965e-07	-0.18645946373603	0.955	0.984	0.00272187454150193	0	FAU
1.41189459753746e-07	-0.220680514040065	0.03	0.155	0.00280021055529604	0	YBEY
1.41548104203747e-07	-0.252784811837065	0.792	0.916	0.00280732355067292	0	HNRNPA1
1.4650560655332e-07	0.543224409035924	0.611	0.418	0.002905645694772	0	NR4A1
1.5014164254883e-07	-0.334592378531673	0.475	0.667	0.00297775919667095	0	MYCBP2
1.51844822541096e-07	-0.33422551607091	0.189	0.367	0.00301153836545756	0	RNF144B
1.56441767611828e-07	-0.303582038017358	0.219	0.392	0.00310270957704538	0	PEBP1
1.71057186299757e-07	0.398701903143471	0.355	0.181	0.00339257717588307	0	AC007032.1
1.7626694638002e-07	-0.289340412056033	0.117	0.279	0.00349590234755493	0	GIMAP8
1.76313059461968e-07	-0.293379689673298	0.921	0.992	0.00349681690830921	0	RPS29
1.81491024825469e-07	-0.304778685175489	0.125	0.293	0.00359951149536352	0	BUB3
1.85725616429236e-07	-0.394721199555156	0.158	0.323	0.00368349615064104	0	EDEM3
1.86250557984521e-07	0.551132964024504	0.547	0.394	0.003693907316507	0	TLE3
1.89999917494907e-07	0.448818042521833	0.26	0.118	0.00376826836367649	0	SLC16A6
1.90299926031199e-07	-1.02169216734767	0.536	0.663	0.00377421843297678	0	AC007952.4
1.91788843017618e-07	0.44857154799267	0.396	0.233	0.00380374812356841	0	MT-ATP8
1.98453949840113e-07	0.489236349034593	0.419	0.255	0.00393593718717896	0	ELMSAN1
2.01012854244217e-07	0.442983964765237	0.298	0.141	0.00398668793822555	0	STARD4
2.26196057279853e-07	0.520835824723106	0.174	0.058	0.00448614640403132	0	AC058791.1
2.27027571075164e-07	-0.428604939005125	0.683	0.811	0.00450263781713373	0	STXBP2
2.30198591303059e-07	-0.22589904498056	0.015	0.127	0.00456552866131357	0	CD2
2.36321939453687e-07	-0.279070457843174	0.842	0.926	0.00468697302518497	0	ATP5MG
2.37687663269777e-07	-0.245505277176442	0.196	0.38	0.00471405942562949	0	MEAF6
2.38840567746674e-07	-0.369806790318937	0.777	0.896	0.00473692498011978	0	COX7C
2.45153576676571e-07	0.39450260797979	0.306	0.155	0.00486213088622642	0	ESCO1
2.65139199190984e-07	0.178074090841252	0.106	0.02	0.00525850573755478	0	AP000692.2
2.65874909755787e-07	0.454406656471367	0.328	0.169	0.00527309708518652	0	HPSE
2.74256107687289e-07	-0.333485971267305	0.883	0.944	0.00543932138376201	0	PFN1
2.74699323451301e-07	0.591334886004052	0.54	0.396	0.00544811168200966	0	PTP4A1
2.90023371987287e-07	0.699809898350983	0.581	0.45	0.00575203353662386	0	SKIL
2.90955845285083e-07	0.345583135696201	0.309	0.153	0.00577052727953906	0	RAB20
2.91349233254184e-07	0.397277652415711	0.834	0.805	0.00577832934313023	0	CLEC7A
2.92952574160826e-07	-0.345554326882075	0.06	0.199	0.00581012840333166	0	ETS1
3.00743864477457e-07	0.4174936516454	0.789	0.725	0.00596465306418141	0	CD68
3.01396558404904e-07	-0.324219153088245	0.434	0.608	0.00597759794284446	0	MRPL20
3.07439196784083e-07	-0.361967614766331	0.177	0.349	0.00609744158981872	0	SMC3
3.1412964241145e-07	-0.364832010921043	0.513	0.663	0.00623013319794629	0	RAN
3.19644734627963e-07	-0.281534723553419	0.181	0.357	0.00633951402187638	0	RSBN1L
3.2511154646462e-07	-0.410531052871249	0.181	0.347	0.00644793730103281	0	CASP8
3.25855745163595e-07	-0.982192026578315	0.045	0.175	0.00646269699382958	0	GNLY
3.28189068695877e-07	-0.381512939555299	0.128	0.277	0.00650897379944533	0	C11orf21
3.3415921684742e-07	-0.225514070561112	0.03	0.153	0.00662737974773489	0	DUSP11
3.39978952366297e-07	0.36066844502464	0.736	0.6	0.00674280256228078	0	IFITM3
3.42802574246937e-07	0.527420326588245	0.732	0.671	0.00679880345503951	0	CTNNB1
3.48658482648766e-07	0.490901180427855	0.185	0.066	0.00691494368637297	0	LINC01001
3.48876363840576e-07	-0.308969998223624	0.83	0.928	0.00691926492405014	0	EEF2
3.59776403349622e-07	-0.259722549054287	0.162	0.325	0.00713544540763305	0	ZNHIT3
3.66001089366488e-07	-0.403871160155788	0.155	0.311	0.00725889960540556	0	APOBEC3G
3.66680536944872e-07	0.618546873692552	0.415	0.253	0.00727237508922764	0	QSOX1
3.67925289179087e-07	-0.316591477889181	0.8	0.902	0.00729706226028884	0	SLC25A6
3.76504940726023e-07	-0.262546534122749	0.268	0.45	0.00746722248941921	0	UHMK1
3.81256522343149e-07	0.616704409704748	0.623	0.512	0.00756146060763167	0	TOP1
3.87755212472434e-07	-0.304487177459914	0.091	0.233	0.00769034912896579	0	RASAL3
3.89271053663215e-07	-0.333994620686068	0.728	0.853	0.00772041280730255	0	RAP1B
3.9625504546599e-07	-0.340521082626322	0.366	0.526	0.00785892631672697	0	VPS35
4.05842246190866e-07	0.571579672988741	0.615	0.498	0.00804906926870345	0	PPP4R3A
4.24854082656428e-07	-0.253321853697306	0.438	0.6	0.00842613102132493	0	SF3B6
4.28573479588703e-07	-0.316180118297354	0.075	0.215	0.00849989782068274	0	SLC40A1
4.46229710112141e-07	-0.260122629640361	0.121	0.279	0.00885007384065408	0	MTF2
4.51503498139426e-07	-0.326557945361578	0.66	0.815	0.00895466887859924	0	TRIR
4.51978499583941e-07	-0.287051807115417	0.234	0.408	0.0089640895822483	0	DR1
4.54780300244845e-07	-0.282500720883869	0.109	0.261	0.00901965769475601	0	BRI3BP
4.73369091540464e-07	0.41881018879743	0.343	0.193	0.00938832919252201	0	ARRDC2
4.75066861936909e-07	0.581912779647627	0.347	0.191	0.00942200107279472	0	BRAF
4.99699289810167e-07	0.355042175309836	0.208	0.082	0.00991053601480505	0	LINC01588
5.03985406088152e-07	0.587437107712691	0.694	0.618	0.00999554255894633	0	PLBD1
5.08554292441005e-07	0.307677982406534	0.189	0.07	0.0100861572819825	0	CPNE5
5.20694860969729e-07	0.378627015349513	0.842	0.827	0.0103269411776126	0	GRN
5.25475798941491e-07	0.264535633149086	0.97	0.964	0.0104217615204066	0	HLA-A
5.34340184318238e-07	-0.220742001888331	0.03	0.147	0.0105975688755836	0	ARMC1
5.35933144565514e-07	-0.327197756513103	0.2	0.369	0.0106291620561678	0	APPL1
5.39994204117242e-07	0.327565735738872	0.185	0.068	0.0107097050502573	0	ARID3B
5.42808987668949e-07	-0.349628851209506	0.125	0.277	0.0107655306524383	0	IREB2
5.49991583829962e-07	0.313478024892306	0.215	0.088	0.0109079830820996	0	AC144652.1
5.50415543692816e-07	-0.258436765396017	0.034	0.151	0.0109163914780596	0	PLEKHA1
5.58962260903093e-07	-0.172945924445315	0.317	0.502	0.011085898520491	0	C6orf48
5.75196207687647e-07	0.427236936585942	0.381	0.225	0.0114078663870691	0	F13A1
5.75762255633872e-07	-0.326313174622234	0.551	0.681	0.0114190928159866	0	STK4
5.81766388237159e-07	0.518080529566576	0.683	0.596	0.0115381727779076	0	CD99
5.87622471453523e-07	-0.253436368049793	0.8	0.926	0.0116543164763377	0	UQCRB
6.02432445673796e-07	-0.24724819187322	0.366	0.544	0.0119480426950484	0	RAD21
6.03449593115311e-07	0.258858404644381	0.14	0.04	0.011968215780256	0	DHX34
6.08403403080102e-07	-0.274462059823839	0.291	0.464	0.0120664646932877	0	PIAS1
6.23062742096744e-07	-0.31112566972463	0.408	0.566	0.0123572033640047	0	CCDC85B
6.30062875745455e-07	-0.329663861139048	0.517	0.707	0.0124960370146596	0	COX7A2L
6.45527746844715e-07	0.741932882601295	0.502	0.337	0.0128027518031712	0	SAMSN1
6.50208156869645e-07	0.470637170765821	0.34	0.181	0.0128955783751957	0	OLR1
6.58487403499385e-07	-0.201205750680479	0.011	0.112	0.0130597806736033	0	OCIAD2
6.65056772939939e-07	0.29011953044115	0.117	0.028	0.0131900709777178	0	MMP25
6.75852906983701e-07	-0.327844662815877	0.581	0.733	0.0134041907042077	0	RPL17
6.82403949071389e-07	0.217902737133172	0.151	0.046	0.0135341175219329	0	SLC22A4
7.11910988785933e-07	-0.270947029910924	0.789	0.912	0.0141193306405914	0	YWHAB
7.14688606082167e-07	-0.284529488535457	0.57	0.741	0.0141744191244276	0	TMEM258
7.32105566518498e-07	-0.937682542289492	0.362	0.526	0.0145198497007614	0	HSPA1A
7.51196011637387e-07	0.432203285366575	0.457	0.279	0.0148984704988043	0	PITPNA
7.59569994456084e-07	-0.342961829007643	0.781	0.91	0.0150645517000475	0	MYL12A
8.01983400444024e-07	-0.30769592151157	0.143	0.299	0.0159057367810063	0	SYTL1
8.10919101145637e-07	0.533071173787003	0.272	0.133	0.0160829585330214	0	AC007613.1
8.15040347948506e-07	0.263516967429804	0.196	0.076	0.0161646952208627	0	DSC2
8.28943157833299e-07	0.412374848291263	0.709	0.584	0.0164404296493078	0	PLP2
8.49783698232504e-07	0.423932093882641	0.321	0.167	0.0168537600870453	0	ITPRIP
8.90123482612697e-07	-0.44880572215567	0.494	0.631	0.0176538190306576	0	FAM120A
9.02544402711115e-07	-0.335104397659014	0.525	0.683	0.0179001631389695	0	PPT1
9.27663710377848e-07	0.285401945921598	0.219	0.09	0.0183983543679239	0	GADD45A
9.42950940690702e-07	0.458447575767186	0.328	0.177	0.0187015460067187	0	AP1G1
9.49730127923882e-07	-0.29299491093298	0.638	0.817	0.0188359976271144	0	EIF3F
9.55912776323014e-07	-0.242029857142565	0.019	0.122	0.0189586180928143	0	ZC2HC1A
9.75645717353196e-07	0.432756184340214	0.34	0.183	0.0193499815122659	0	NOTCH1
9.76888396545741e-07	0.522111286111782	0.725	0.635	0.0193746275686917	0	RIOK3
9.87859300293208e-07	0.278280535315406	0.219	0.094	0.0195922135027152	0	U62317.5
9.92925259637429e-07	0.238561699268122	0.985	0.968	0.0196926866743891	0	H3F3B
9.94947994162224e-07	0.498935013305889	0.683	0.622	0.0197328035682194	0	ATF4
1.03620215196059e-06	-0.241541417370822	0.951	0.974	0.0205509972798344	0	PTMA
1.05272875589913e-06	0.264584365114765	0.151	0.048	0.0208787694157475	0	CCRL2
1.05344484410115e-06	0.360669691358953	0.713	0.604	0.0208929715930581	0	LILRB2
1.05678406714345e-06	-0.197532713312433	0.023	0.131	0.020959198403656	0	LCK
1.05941911290544e-06	-0.356386783829891	0.396	0.564	0.0210114592662537	0	DICER1
1.09065444698619e-06	0.213220108434661	0.996	1	0.0216309496470772	0	B2M
1.09844477388765e-06	0.440213766689153	0.445	0.273	0.0217854552005137	0	MIR22HG
1.12285222556596e-06	-0.231400991990183	0.192	0.347	0.0222695281896498	0	EFR3A
1.126862622913e-06	-0.30459434013587	0.143	0.303	0.0223490664002335	0	ZBTB20
1.15263287433386e-06	0.483627987202755	0.811	0.795	0.0228601677966634	0	ATP2B1-AS1
1.1644884697183e-06	-0.351853012154317	0.196	0.355	0.0230952998199231	0	ZNF148
1.1992480035458e-06	0.627189772011191	0.77	0.737	0.0237846856543238	0	CFLAR
1.20495303961063e-06	0.524024638647105	0.555	0.424	0.0238978336345976	0	SELENOS
1.2095709907953e-06	0.298707897907307	0.136	0.04	0.0239894214604431	0	BTBD19
1.25963455200543e-06	-0.343903959137752	0.725	0.861	0.0249823320699238	0	EIF3E
1.30970151859533e-06	-0.276223974666745	0.072	0.201	0.0259753102183012	0	KRIT1
1.3224200871001e-06	0.590157654143696	0.434	0.271	0.0262275575874563	0	ULK1
1.33105654100753e-06	-0.206019143252516	0.008	0.1	0.0263988443778023	0	RORA
1.34005160165989e-06	-0.565848637351742	0.574	0.767	0.0265772434157207	0	HLA-DPB1
1.35085200396737e-06	-0.432812547650767	0.019	0.12	0.0267914477946848	0	KLRB1
1.36666271212482e-06	0.476373473065569	0.46	0.297	0.0271050215695715	0	FAM129A
1.37144615251686e-06	-0.340419393378755	0.26	0.412	0.0271998915428669	0	TMEM14C
1.37994467012839e-06	0.349361028780736	0.223	0.096	0.0273684426426563	0	TP53INP2
1.38182175279188e-06	-0.177119044842619	0.042	0.161	0.0274056708231214	0	ODF2L
1.39658637859772e-06	-0.394468084079155	0.347	0.524	0.0276984976467285	0	MEF2C
1.4018730429262e-06	-0.383881661676701	0.358	0.538	0.0278033480603554	0	CAT
1.44171265817843e-06	-0.324724631356869	0.426	0.578	0.0285934871496528	0	CHCHD10
1.46516874178105e-06	0.373429021054952	0.2	0.08	0.0290586916557435	0	OLIG1
1.50127200009282e-06	-0.342422107211315	0.287	0.444	0.029774727577841	0	ANAPC5
1.50651368290658e-06	-0.230343619310972	0.06	0.189	0.0298786858730863	0	IVD
1.51188099552218e-06	0.413655350733405	0.668	0.556	0.0299851357841914	0	METRNL
1.53652507128551e-06	-0.119040679069321	0.023	0.129	0.0304739017388056	0	CMTR2
1.61321665699309e-06	-0.265134428818286	0.374	0.56	0.0319949259581439	0	SNRPF
1.66883693189613e-06	-0.338487806629135	0.449	0.616	0.0330980428702959	0	RPS27L
1.74394465271565e-06	0.448404701880612	0.736	0.741	0.0345876542973095	0	CPVL
1.76977233298963e-06	-0.258844691476637	0.113	0.255	0.0350998946801833	0	MRPL4
1.78150628038025e-06	-0.36226902274843	0.479	0.629	0.0353326140587814	0	SSU72
1.80238255916987e-06	-0.221728284702212	0.019	0.12	0.0357466532960159	0	TRBC1
1.83246211935931e-06	-0.204542286698291	0.072	0.201	0.0363432212132532	0	CLPX
1.83959009184355e-06	-0.30690238753886	0.17	0.325	0.0364845902915332	0	TBC1D10C
1.92411433851382e-06	0.679866715715054	0.226	0.1	0.0381609596757446	0	CCL4L2
1.93350266116736e-06	-0.273226088568433	0.453	0.627	0.0383471582789322	0	RSL1D1
1.94840413659436e-06	0.495561072769349	0.608	0.512	0.0386426992410759	0	YTHDC1
2.04101433052165e-06	0.416824350394972	0.374	0.215	0.040479437217236	0	RELB
2.05382942160119e-06	-0.245305665177275	0.238	0.416	0.0407335989186165	0	MRPL14
2.1069504517594e-06	-0.226152987395873	0.098	0.233	0.0417871483097441	0	FEM1B
2.16678305707727e-06	-0.294178908958231	0.758	0.876	0.0429738083710136	0	AP1S2
2.17048285848942e-06	-0.320104871997427	0.185	0.341	0.0430471865324207	0	AC004687.1
2.17486967995738e-06	-0.42783514342484	0.185	0.331	0.0431341903625948	0	TSNAX
2.18912594935584e-06	-0.251226718656134	0.158	0.313	0.0434169349535745	0	PIK3CD
2.20299816037411e-06	-0.299662437852659	0.192	0.345	0.0436920625146998	0	DNAJB14
2.25137953931745e-06	-0.194903715935325	0.038	0.149	0.044651610403283	0	DBP
2.25855086420242e-06	0.463565803819717	0.374	0.227	0.0447938392897266	0	NFAT5
2.30894259160122e-06	0.508477017113424	0.966	0.908	0.0457932584192271	0	S100A8
2.31300842688301e-06	-0.359288081473253	0.366	0.512	0.0458738961303708	0	VAMP2
2.31483363920438e-06	-0.198971613119738	0.053	0.171	0.0459100955663405	0	BLOC1S4
2.36882939008597e-06	0.445354471388233	0.306	0.157	0.046980993293575	0	DDIT3
2.37438404776338e-06	0.412917279778339	0.532	0.394	0.047091158819291	0	SBDS
2.37877297623246e-06	0.582463299175967	0.525	0.406	0.0471782044376184	0	PIK3R1
2.41879961435999e-06	-0.157905225800549	0.06	0.185	0.0479720527516018	0	TRAPPC11
2.50369453389317e-06	-0.388921572729879	0.377	0.54	0.0496557736907032	0	LPGAT1
3.34335876421033e-38	1.0706123125616	0.987	0.951	6.63088343705836e-34	1	FOS
2.07060920604863e-36	0.92993264514865	1	0.947	4.10663923835625e-32	1	DUSP1
1.47355897918048e-29	1.21616078588595	0.84	0.45	2.92250952340865e-25	1	AC020916.1
4.43914266230808e-29	0.946173915719747	0.974	0.863	8.80415164215561e-25	1	ZFP36
2.14418642995297e-27	1.0373408376636	0.994	0.895	4.25256494652573e-23	1	KLF6
1.08991765020825e-20	0.666677445868761	0.962	0.852	2.16163367565803e-16	1	ACTR2
2.76834364141688e-20	0.682443537695652	0.942	0.845	5.4904559440221e-16	1	RPS26
2.8760002589078e-20	0.856870481188955	0.91	0.659	5.70397131349183e-16	1	TSC22D3
8.84668878637736e-20	0.738207618264661	0.962	0.842	1.75456378700222e-15	1	CYBB
2.47295754392183e-19	0.525752396127342	0.974	0.962	4.90461669686016e-15	1	RPL13A
3.82422025982513e-18	0.702514200367978	0.923	0.824	7.58457604131117e-14	1	FGL2
4.79008291525577e-18	0.493725466092696	0.949	0.947	9.50017144582676e-14	1	RPS8
4.11790931937663e-17	0.935976890563042	0.885	0.671	8.16704955311968e-13	1	DUSP6
6.44041763212333e-17	0.42955538038694	0.968	0.962	1.27732802897902e-12	1	RPS11
8.55526023761583e-17	0.847728859710029	0.91	0.717	1.69676476292635e-12	1	ZFP36L2
1.03523827620909e-16	-0.715159545858849	0.994	0.985	2.05318807320548e-12	1	MALAT1
1.94576274384483e-16	0.553881526867673	0.929	0.906	3.85903124986745e-12	1	RPS20
2.98167829918276e-16	0.809452462585066	0.801	0.463	5.91356257076917e-12	1	FOLR3
3.03409813775927e-16	-1.90836118217193	0.609	0.784	6.01752683661796e-12	1	HLA-DRB1
6.8479153197585e-16	-0.469375607860676	1	0.998	1.3581470453677e-11	1	B2M
1.37675509875343e-15	0.455763447078871	0.962	0.941	2.73051838735769e-11	1	RPL7
2.36521640998563e-15	-1.39013394200043	0.064	0.394	4.69093370592451e-11	1	ZNF331
5.8372532023079e-15	-1.44226704599241	0.609	0.771	1.15770242761373e-10	1	PLAUR
6.23060441256962e-15	0.752195792223664	0.782	0.526	1.23571577314493e-10	1	MEGF9
1.49461079649207e-14	0.667678716689899	0.917	0.835	2.96426159268273e-10	1	AHNAK
2.13796309528747e-14	-1.49399109951516	0.103	0.417	4.24022220688364e-10	1	HLA-DRB5
2.34011837583113e-14	0.565677286751354	0.679	0.397	4.64115677478588e-10	1	RAB14
6.08105582701967e-14	0.496653381625758	0.929	0.886	1.20605580217281e-09	1	RPL31
7.3249937701623e-14	-0.46216717321036	0.974	0.954	1.45276601443629e-09	1	CYBA
9.52629403951628e-14	0.403334987604551	0.962	0.946	1.88934989685726e-09	1	RPL23
4.25824708443771e-13	0.522397939848432	0.936	0.809	8.44538144256531e-09	1	SAMHD1
6.76542324012554e-13	0.389594831984549	0.974	0.96	1.3417863912141e-08	1	PABPC1
7.58122501645576e-13	-1.41389163175911	0.321	0.593	1.50358435751367e-08	1	GADD45B
1.05618949526629e-12	-0.717017770303284	0.026	0.303	2.09474062596163e-08	1	CTSL
1.95599613144929e-12	-0.625087489460463	0.968	0.972	3.87932712750338e-08	1	UBC
2.90602401398949e-12	-0.457630954375541	0.955	0.975	5.76351742694535e-08	1	S100A4
3.09929876845095e-12	-0.772685415635796	0.019	0.282	6.14683924746878e-08	1	NR4A3
3.27437800734351e-12	-0.34615303467754	1	0.993	6.49407390196438e-08	1	EIF1
3.50606704558958e-12	0.557172708414305	0.801	0.656	6.95358277151782e-08	1	RPS17
4.13442645247733e-12	0.382328296211696	0.462	0.18	8.19980798319828e-08	1	HLA-DQA2
7.46022459121164e-12	0.668134850584407	0.673	0.445	1.479586343175e-07	1	NAIP
1.04527654310368e-11	0.512828541205999	0.981	0.898	2.07309696793752e-07	1	MCL1
1.42915541325709e-11	0.753978326560929	0.718	0.534	2.83444393111279e-07	1	LRRK2
2.54200990995376e-11	0.499425923923872	0.917	0.814	5.0415682544113e-07	1	AP1S2
2.56564595760197e-11	-1.3159403445757	0.045	0.298	5.08844562771199e-07	1	HES4
3.03838209238863e-11	0.750527210138207	0.833	0.629	6.02602320383438e-07	1	CD36
3.24284529718621e-11	-1.01843056820295	0.256	0.544	6.4315350779094e-07	1	NR4A1
3.81719772474179e-11	0.621922243072806	0.897	0.646	7.5706482474804e-07	1	CLEC12A
4.03188660552552e-11	0.642736691172367	0.603	0.374	7.99644070473876e-07	1	SHTN1
4.39809486750141e-11	-0.69185169004763	0.006	0.242	8.72274155071555e-07	1	SLC7A5
4.72658197009021e-11	0.590102151811688	0.724	0.493	9.37423002127991e-07	1	IQGAP2
4.85464402629793e-11	-0.889587613868777	0.045	0.298	9.62821549735669e-07	1	SNAI1
9.70289370818402e-11	0.661346356666922	0.929	0.784	1.92437490914414e-06	1	ZFP36L1
1.04453035189734e-10	0.601869718723154	0.788	0.61	2.07161704691799e-06	1	NCOA4
1.1172313912017e-10	0.631197051270823	0.66	0.466	2.21580501817034e-06	1	DICER1
1.20691951738148e-10	0.55076340400589	0.968	0.806	2.39368347882268e-06	1	VCAN
1.2650196224156e-10	0.535669397540567	0.878	0.769	2.50891341713686e-06	1	MPEG1
1.28335687073918e-10	0.553145530667736	0.904	0.764	2.54528168173701e-06	1	MBNL1
1.59502196995054e-10	0.341468299836018	0.968	0.962	3.1634070730029e-06	1	CTSS
1.65149497488907e-10	-0.799153854271152	0.25	0.521	3.27540998369748e-06	1	SOCS3
1.67445314420214e-10	0.624634144666472	0.821	0.684	3.32094292089611e-06	1	CMTM6
1.73217028588284e-10	0.599228032741573	0.897	0.746	3.43541332799144e-06	1	MS4A6A
1.83078856424139e-10	0.667099522566252	0.673	0.489	3.63100295945996e-06	1	DPYSL2
2.36971461700093e-10	-0.453155839638617	0.929	0.951	4.69985499989795e-06	1	ARPC3
6.22031736886525e-10	0.576317446460226	0.641	0.443	1.23367554376704e-05	1	LPGAT1
6.75258588285414e-10	0.694582220160281	0.827	0.671	1.33924035814646e-05	1	RAB11FIP1
6.78749601391771e-10	0.404724238956362	0.212	0.059	1.3461640844403e-05	1	PDK4
7.79293931312561e-10	-1.28197305736498	0.372	0.585	1.5455736539722e-05	1	MAP3K8
8.0421998638631e-10	-0.865243782806039	0.186	0.437	1.59500949899997e-05	1	AL118516.1
9.34976808396087e-10	-0.741744486188229	0.147	0.41	1.85433950409196e-05	1	Z93241.1
9.90268434104445e-10	0.559653456739876	0.776	0.606	1.96399938535935e-05	1	PRKCB
1.15588506372831e-09	0.531916254714132	0.782	0.611	2.29246684689236e-05	1	KCTD12
1.27965280996131e-09	-1.16561860714854	0.462	0.664	2.53793541799626e-05	1	BCL2A1
1.81869479827276e-09	-0.380970736118798	0.994	0.949	3.60701739341437e-05	1	HLA-C
1.94551452408415e-09	0.52821305247119	0.635	0.445	3.85853895561609e-05	1	CLTC
2.6577835861645e-09	-1.20250068523162	0.404	0.6	5.27118218644005e-05	1	ARL4C
3.88024744114035e-09	0.393270529435173	0.981	0.901	7.69569475001366e-05	1	PTPRC
4.42134980592378e-09	0.777159399360129	0.827	0.685	8.76886307008863e-05	1	TNFAIP3
4.81391627098557e-09	-0.884378941416206	0.205	0.438	9.54744014024568e-05	1	INSIG1
4.90809105903672e-09	0.506548358220598	0.788	0.654	9.73421699738754e-05	1	ADA2
5.35996878907825e-09	-0.623919814622345	0.038	0.249	0.000106304260993789	1	SMAD7
7.00450580636072e-09	0.463423995191028	0.776	0.59	0.000138920363657552	1	PPT1
8.15284987978774e-09	-0.598137301550613	0.064	0.288	0.00016169547166583	1	AC016831.5
8.6332961526041e-09	0.552327867351399	0.756	0.608	0.000171224162594597	1	ACAP2
9.27713648543214e-09	0.50362460966215	0.429	0.217	0.000183993447915576	1	EGR1
1.45637376388059e-08	0.408080567992042	0.321	0.137	0.000288842608590437	1	ID1
1.82328180972763e-08	0.494859645659528	0.776	0.601	0.000361611481323281	1	VPS13C
2.09724861809567e-08	0.448038157019121	0.731	0.542	0.000415947318426914	1	SYK
2.12923506375778e-08	0.518669195649749	0.827	0.671	0.000422291190195081	1	MARCKS
2.30438996778127e-08	0.612521015845493	0.712	0.526	0.00045702966231006	1	HLA-DMB
2.31861863915482e-08	0.567963930325699	0.853	0.672	0.000459851634703576	1	LYST
2.67569911108082e-08	1.5713754480553	0.417	0.226	0.00053067140470066	1	PPBP
2.72430115604933e-08	-0.847405291904408	0.269	0.501	0.000540310648279263	1	PDE4B
3.03983065090766e-08	-0.537943143474935	0	0.171	0.000602889612994516	1	NRIP3
4.10658800373401e-08	-0.527402775274051	0.968	0.987	0.000814459598780565	1	LYZ
5.39378654271318e-08	0.444453398366232	0.679	0.506	0.0010697496850163	1	CRTAP
6.51110506733696e-08	-0.660164666917962	0.135	0.357	0.00129134746800494	1	PFKFB3
6.73378125318181e-08	0.792807053166678	0.218	0.076	0.00133551083594355	1	CAVIN2
6.80890450873795e-08	-0.853150475070139	0.288	0.517	0.001350410031218	1	EHD1
7.03505245244171e-08	-0.614136404234283	0.128	0.351	0.00139526195289276	1	ETV3
7.88787728353775e-08	-0.725291237907862	0.494	0.669	0.00156440270164404	1	MXD1
8.22606211178977e-08	-0.490004096769975	0.032	0.216	0.00163147489863126	1	AL161421.1
8.51723653664885e-08	0.442133859000295	0.91	0.837	0.00168922352231357	1	CAST
9.62779377197587e-08	0.620081731573815	0.526	0.346	0.00190948033879598	1	RGS18
1.00057862115267e-07	-0.553662483524076	0.929	0.931	0.00198444757933208	1	NAMPT
1.22100115456544e-07	0.455097240425582	0.346	0.171	0.00242161158984963	1	MOB1B
1.28073966038203e-07	0.427064988394177	0.654	0.514	0.00254009096843568	1	PRAM1
1.2886888741122e-07	0.52003649466235	0.699	0.506	0.00255585664402673	1	MARCH1
1.40844006297649e-07	-0.721569487817957	0.077	0.273	0.00279335917690128	1	ELL2
1.44646973933881e-07	0.455603190667673	0.705	0.517	0.00286878343403065	1	RASSF2
1.47941077527998e-07	-1.30622867270243	0.147	0.341	0.00293411539061278	1	HES1
1.48411522960711e-07	0.460114881132334	0.622	0.461	0.00294344573487978	1	ARID1A
1.55129320229556e-07	0.488471962172032	0.571	0.402	0.00307667980811278	1	ATP6V1A
1.77606669903063e-07	0.341710123446109	0.692	0.539	0.00352247308418744	1	PRKAR1A
1.84569678984244e-07	0.565908237041231	0.481	0.298	0.00366057044329451	1	TFEC
1.97493981307403e-07	0.363187166575199	0.821	0.702	0.00391689813126973	1	PAK2
2.19610304089385e-07	0.364735845078249	0.949	0.898	0.00435553116100476	1	MNDA
2.28434166394644e-07	0.467810532030591	0.763	0.629	0.00453053482210498	1	ZYX
2.34231318277285e-07	-0.514065384545631	0.263	0.498	0.00464550973539339	1	MARCKSL1
2.40437447290299e-07	-0.508386804130321	0.083	0.288	0.00476859589210851	1	AC025164.1
2.47082599579725e-07	-0.344674384557547	0.077	0.275	0.00490038919746468	1	IL10RB-DT
2.5899032252951e-07	0.45362114333045	0.891	0.751	0.00513655506672777	1	DDX17
2.65897062084349e-07	-0.659691743238959	0.417	0.614	0.0052735364323189	1	SULT1A1
2.79423995277988e-07	0.503973153318281	0.378	0.211	0.00554181609834833	1	TLR8
2.82794542673319e-07	0.433419652103423	0.712	0.555	0.00560866416483994	1	RXRA
2.8319825435596e-07	-0.565986840980799	0.91	0.896	0.00561667097864175	1	CEBPB
2.9183965294739e-07	0.431896372634333	0.359	0.194	0.00578805583690558	1	IBTK
3.24520327978e-07	0.527496340361527	0.487	0.315	0.00643621166478768	1	SPOPL
3.75512862735182e-07	-0.329628539019266	0.968	0.985	0.00744754660662687	1	ACTB
3.79118108919189e-07	0.226329716666202	0.981	0.975	0.00751904945419428	1	RPS14
3.85630484840322e-07	0.375204346120737	0.455	0.264	0.00764820940583811	1	CYFIP1
4.25536117964979e-07	0.256448444362823	0.949	0.919	0.00843965782759942	1	PSAP
4.2778248572304e-07	-0.594723456691655	0.173	0.386	0.00848421003934505	1	SERTAD1
4.32896628244115e-07	-0.801751246708005	0.16	0.362	0.00858563882796554	1	RGCC
4.49906817543852e-07	-1.15453240367578	0.013	0.17	0.00892300191234722	1	CDKN1C
4.5390353240171e-07	0.704679299799473	0.615	0.442	0.00900226875812311	1	NRGN
4.9277163898266e-07	-0.695413307989464	0.34	0.549	0.0097731399159431	1	C12orf57
4.95233187894479e-07	-0.688131240100225	0.064	0.247	0.00982195981551121	1	RGS1
5.22782195742212e-07	0.529692961140332	0.641	0.451	0.0103683392881553	1	AHR
5.30826644168086e-07	0.423348113078013	0.353	0.185	0.0105278848337856	1	CPT1A
5.7027577117053e-07	0.327670138056313	0.397	0.219	0.0113102793696251	1	MAT2B
5.87040054708345e-07	0.461096090543088	0.724	0.586	0.0116427654050306	1	ZNF106
5.97759275559699e-07	-0.3166328929295	0.878	0.914	0.0118553597121755	1	CLIC1
6.50892216264291e-07	-0.343333605326223	0	0.142	0.0129091453251697	1	NRARP
6.65419973590605e-07	-0.426472067281676	1	1	0.0131972743362225	1	FTH1
6.79588957156846e-07	0.477679406152591	0.699	0.583	0.0134782877872917	1	TPP1
6.98156886044093e-07	-0.66475642553282	0.282	0.501	0.0138465455209125	1	IFRD1
7.05143454790647e-07	0.327867739521418	0.308	0.155	0.0139851101388629	1	FEM1B
7.41771692651448e-07	-0.797216478373637	0.224	0.423	0.0147115579803562	1	ZBTB43
7.44727958979141e-07	0.370083736078981	0.731	0.61	0.0147701896104333	1	RTN3
7.45482633622026e-07	-0.49867303685344	0.955	0.947	0.0147851570726256	1	BTG1
7.62899713300269e-07	0.213867201125808	0.987	0.959	0.0151305900138842	1	RPL21
8.51464494933421e-07	0.420023571366911	0.545	0.364	0.0168870953280145	1	SCIMP
9.77042589559966e-07	-0.496436545966849	0.647	0.751	0.0193776856787428	1	NOP53
9.79353856973081e-07	0.326276975719296	0.936	0.855	0.0194235250453471	1	CCNI
9.96200445506537e-07	-0.434068651880512	0.917	0.928	0.0197576434357311	1	YBX1
1.03740827710083e-06	-0.343716341130429	0.026	0.181	0.0205749183597408	1	AC016831.7
1.08847688123615e-06	0.354688650452792	0.917	0.807	0.0215877619855566	1	CAP1
1.30402390747627e-06	-0.745455425663449	0.199	0.394	0.0258627061569769	1	EIF4E
1.31811705986534e-06	0.367304458448754	0.276	0.13	0.0261422156483094	1	NBEAL1
1.38331724054078e-06	-0.45781870707475	0.109	0.305	0.0274353308316454	1	ERN1
1.45734862080997e-06	0.497042769577243	0.474	0.315	0.0289035951965241	1	P2RY13
1.50066933519065e-06	-0.320728750564203	0.981	0.984	0.0297627749248361	1	RPS27
1.50835416852505e-06	0.243015501494197	0.987	0.984	0.0299151882243574	1	RPLP1
1.57873021674145e-06	-0.21901533393876	0.974	0.972	0.0313109563886331	1	MT-ATP6
1.58660000853988e-06	0.3946970169163	0.583	0.415	0.0314670379693715	1	C20orf27
1.5867885841192e-06	-0.68743697954927	0.244	0.427	0.0314707779888361	1	PNP
1.70991159496188e-06	0.577793963799228	0.872	0.743	0.0339126766628789	1	NFKBIZ
1.75007803163657e-06	0.317491394048408	0.269	0.122	0.0347092976014481	1	CYP27A1
1.80355224133681e-06	0.539906413221767	0.455	0.298	0.0357698516024329	1	ENTPD1
1.89610463426265e-06	0.392100897549845	0.808	0.758	0.0376054432113311	1	CSDE1
2.01150530210905e-06	0.381945966845001	0.641	0.466	0.0398941846567287	1	HIPK3
2.16673221499876e-06	0.325098656822007	0.609	0.43	0.0429728000200704	1	PRNP
2.23486904982155e-06	-0.641465136510574	0.526	0.69	0.0443241578651109	1	CXCR4
2.27408970484698e-06	0.445677130199793	0.891	0.804	0.0451020211162301	1	CEBPD
2.31670798154914e-06	-0.534530178304975	0.154	0.359	0.045947269398064	1	DDIT4
2.38755327931293e-06	-0.632792356538958	0.301	0.499	0.0473523441886133	1	DUSP2
2.50440270131308e-06	0.383743860421838	0.846	0.74	0.0496698187751424	1	EIF3L
2.51012490920232e-06	0.330025010293192	0.776	0.656	0.0497833073242096	1	RPL17
4.17599844997054e-47	1.97199111214917	0.956	0.545	8.28225772582657e-43	2	AC007952.4
2.54878831622643e-35	1.45358382895515	0.92	0.447	5.05501186757187e-31	2	FOLR3
6.65015643202704e-31	1.75204173020869	0.569	0.157	1.31892552516392e-26	2	AC245014.3
1.2700160089861e-29	1.3067514361724	0.781	0.364	2.51882275062213e-25	2	TMEM107
1.343964804227e-25	0.736111139575894	0.971	0.938	2.66548539622342e-21	2	GAPDH
5.53717829471985e-24	1.12962533950382	0.679	0.286	1.09818857119179e-19	2	Z93241.1
9.97362547537043e-23	0.491236960163993	0.993	0.966	1.97806914053022e-18	2	RPS24
1.46927804617932e-19	0.875531854477932	1	0.968	2.91401914898744e-15	2	S100A9
1.43481756529719e-18	0.471772448875095	0.978	0.96	2.84567367725392e-14	2	RPS7
4.1173867930817e-18	0.778445069461186	0.942	0.735	8.16601322671893e-14	2	CD14
1.15153874051757e-17	0.72367436373753	0.555	0.23	2.28384678406849e-13	2	AL360012.1
1.30740637141186e-15	-1.59081144181891	0.277	0.599	2.59297905642115e-11	2	MAP3K8
2.62132271873648e-15	0.396597845632915	0.985	0.957	5.19886934807005e-11	2	MT-ND3
3.98325848967102e-15	0.442398203501585	1	0.958	7.89999656256454e-11	2	RPS3A
1.32467871670165e-14	-1.45900463460014	0.066	0.415	2.62723529883439e-10	2	HLA-DRB5
1.51667074706896e-14	0.744819107603753	0.956	0.73	3.00801309266186e-10	2	S100A12
1.79541925680131e-14	0.396026297092801	1	0.97	3.56085501201403e-10	2	RPL39
2.36159928079632e-14	0.387768309748131	0.985	0.966	4.68375985360334e-10	2	RPS27A
7.41560366216466e-14	0.683254708169201	0.869	0.66	1.47073667431712e-09	2	CLEC12A
5.29130058175389e-13	0.647067255977661	0.474	0.193	1.04942364437925e-08	2	CES1
5.31016585539494e-13	-2.06106216469872	0.307	0.605	1.05316519410048e-08	2	G0S2
6.50562746717009e-13	-1.06229154999351	0.394	0.666	1.29026109556384e-08	2	CDKN1A
9.31803753663997e-13	0.171867482429368	0.693	0.407	1.8480463846418e-08	2	AC020656.1
1.08355021391306e-12	-0.687585361057724	0.912	0.896	2.14900513925377e-08	2	TPM3
1.28819786422188e-12	0.570806885807738	0.927	0.741	2.55488282411125e-08	2	HINT1
1.69609674892317e-12	-1.33234631039722	0.007	0.299	3.36386868213933e-08	2	HES4
3.02185830726404e-12	-0.535294926564658	0.854	0.869	5.99325158079676e-08	2	YWHAZ
3.07718672289069e-12	0.570920830830719	0.657	0.369	6.10298442750911e-08	2	MGST1
3.58822007494423e-12	0.526545939062035	0.401	0.165	7.11651687463689e-08	2	PTCH2
5.23569593722546e-12	0.347115352228677	0.978	0.944	1.03839557522993e-07	2	RPL29
5.52451032460977e-12	-1.46409094039352	0.058	0.355	1.09567613267986e-07	2	HES1
6.79404106975459e-12	0.511097541551774	0.92	0.773	1.34746216536443e-07	2	CSTA
9.19476646744154e-12	-0.584320429489782	0.949	0.911	1.82359803348768e-07	2	SRSF5
1.52744076588618e-11	0.315527342354776	0.985	0.968	3.02937327098206e-07	2	RPL26
1.7222895913202e-11	-0.64346649170508	0.891	0.895	3.41581694646536e-07	2	LRRFIP1
1.74223844647457e-11	-1.18565616946083	0.088	0.379	3.45538151089301e-07	2	ZNF331
2.73677749965035e-11	0.341868663085518	0.985	0.95	5.42785081505653e-07	2	RPS13
4.78412104956092e-11	0.551785138682911	0.942	0.784	9.48834727759417e-07	2	GLRX
4.92792397944238e-11	0.604785759860975	0.978	0.917	9.77355162842807e-07	2	S100A8
4.97141342564449e-11	-1.22690348095513	0.35	0.605	9.85980424708071e-07	2	ARL4C
7.01616153637348e-11	0.473314494880177	0.861	0.594	1.39151531750895e-06	2	GCA
8.86610262188447e-11	0.287221448302224	0.978	0.963	1.75841413299835e-06	2	MT-CO3
1.11369947874145e-10	0.430725088034901	0.978	0.938	2.20880017618791e-06	2	S100A10
1.78635696383252e-10	0.344997685589028	0.978	0.954	3.54288176636904e-06	2	CYBA
1.96318758302381e-10	-0.648790038925008	0.818	0.84	3.89358993341111e-06	2	SRRM2
2.25937331095873e-10	0.338514664275604	0.234	0.061	4.48101508762445e-06	2	SHROOM1
2.48954644893656e-10	0.284413348242043	0.985	0.962	4.93751747217588e-06	2	RPS15A
2.50949966981815e-10	0.389165242403308	0.985	0.942	4.97709069515034e-06	2	ACTG1
3.14401989227528e-10	-1.26743169158033	0.336	0.581	6.23553465234957e-06	2	GADD45B
3.48395726904596e-10	0.494789187146855	0.927	0.719	6.90973245169885e-06	2	ZFP36L2
3.59309031881337e-10	0.524920097685288	0.635	0.396	7.12617602930255e-06	2	GIMAP1
3.87139752314369e-10	0.61047856946444	0.891	0.666	7.67814270765089e-06	2	JUN
4.28413242441077e-10	0.400441250619127	0.942	0.778	8.49671983733388e-06	2	SLC25A3
4.36052722187103e-10	0.610657528083863	0.759	0.534	8.64823363913681e-06	2	HMGB2
5.23473808002449e-10	-1.30397329695949	0.547	0.711	1.03820560341126e-05	2	PPIF
5.63585037049123e-10	0.479803950652165	0.934	0.81	1.11775820397952e-05	2	GRN
5.83155127708172e-10	0.448924218645983	0.788	0.554	1.15657156478362e-05	2	CAPG
8.87546547186753e-10	0.392631208654433	0.343	0.134	1.76027106703549e-05	2	CCR2
9.77999491164752e-10	0.281555806961324	0.978	0.97	1.93966639082705e-05	2	S100A4
9.83182581879293e-10	0.471728468311795	0.927	0.744	1.9499460146412e-05	2	MS4A6A
1.00275422839589e-09	0.494970270537308	0.832	0.605	1.98876246117757e-05	2	KCTD12
1.02566099640308e-09	0.551980038997847	0.65	0.442	2.03419345416623e-05	2	MGST3
1.06172625323016e-09	0.30866731985275	1	0.982	2.10572167803138e-05	2	RPL13
1.06605910255199e-09	-0.550289886485874	1	1	2.11431501809136e-05	2	FTH1
1.0712198692807e-09	-0.840336050453252	0.263	0.524	2.12455036674442e-05	2	CSRNP1
1.13238958335354e-09	0.437209269915365	0.912	0.792	2.24586826066507e-05	2	UQCRH
1.43924409061322e-09	-0.999151336773556	0.628	0.749	2.8544528049132e-05	2	ID2
1.64437970824901e-09	0.450740134292652	0.431	0.195	3.26129827537026e-05	2	HLA-DQA2
1.78464097042473e-09	-0.661794884050225	0.044	0.291	3.53947843664337e-05	2	CTSL
1.80199739889751e-09	0.589013617577575	0.453	0.224	3.57390144123343e-05	2	NRG1
2.28279374336831e-09	0.287535956408122	0.993	0.958	4.52746483122238e-05	2	RPL18
2.35675075330651e-09	0.369565419479868	0.927	0.792	4.6741437690328e-05	2	ATP5MPL
2.36747097828969e-09	0.3602551945329	0.978	0.942	4.69540519124194e-05	2	RPL12
2.42813027365179e-09	-1.13319795367217	0.657	0.791	4.8157107717336e-05	2	IFITM2
2.947221927701e-09	0.266280274281806	0.993	0.965	5.8452252492094e-05	2	RPL34
3.04646658290443e-09	-0.455792957093826	0.912	0.891	6.04205717387436e-05	2	RPL31
4.56782568661414e-09	0.265210301465738	1	0.962	9.05936868426183e-05	2	RPL11
4.62138992123436e-09	-0.658388632586729	0.234	0.49	9.1656026307841e-05	2	TES
4.69363593133615e-09	-0.908741151644491	0.336	0.558	9.30888814261899e-05	2	SPAG9
4.71660701462916e-09	0.389585849625912	0.35	0.152	9.35444669211402e-05	2	HLX
4.82827291866527e-09	0.89498409071156	0.657	0.439	9.57591367958883e-05	2	RHOB
5.08957424407689e-09	0.369733197779132	0.453	0.232	0.000100941525982777	2	STAB1
5.32817829635512e-09	-0.770830663255129	0.482	0.644	0.000105673760151611	2	ITGB1
5.40684672790091e-09	0.525442082033492	0.934	0.797	0.000107233991154459	2	CEBPD
5.43463611636155e-09	-0.65884506212103	0.015	0.233	0.000107785138095799	2	SLC7A5
6.77270333488043e-09	0.369414255887627	0.934	0.871	0.000134323025240684	2	TALDO1
7.1198990839625e-09	-0.761815793115052	0.533	0.703	0.000141208958532228	2	MIDN
7.3771765042948e-09	-0.83678366685479	0.124	0.375	0.000146311541609679	2	GRASP
8.32914529650762e-09	-0.780652844549041	0.051	0.289	0.000165191938665636	2	SNAI1
1.07934710262601e-08	-0.912576340154296	0.474	0.655	0.000214066910863816	2	LCP2
1.09984699575767e-08	-0.572711749214585	0.307	0.556	0.000218132654668619	2	DDX24
1.10094903336191e-08	0.43620550654692	0.766	0.597	0.000218351221786667	2	PPT1
1.10550916785698e-08	0.297840858136525	0.985	0.946	0.000219255633261074	2	RPL3
1.16899328925186e-08	0.342782049394026	0.993	0.95	0.000231846439057321	2	RPL18A
1.17599109240684e-08	0.472485492204182	0.934	0.789	0.000233234313357049	2	CTSD
1.1936747610843e-08	-0.87679954110875	0.19	0.435	0.000236741515365849	2	INSIG1
1.5492577624572e-08	0.242646487665758	0.365	0.158	0.000307264292028137	2	EVA1B
1.59502227767423e-08	-0.757566127330637	0.263	0.487	0.000316340768331131	2	PIK3R1
1.74434122324197e-08	-0.729674124717857	0.109	0.348	0.000345955194805581	2	ETV3
1.83773690553042e-08	0.30939406495285	0.971	0.928	0.000364478360473848	2	TSPO
1.86814699123506e-08	0.378256314486771	0.934	0.813	0.00037050959277165	2	AP1S2
1.91969291277478e-08	0.27977012693326	0.993	0.968	0.000380732695390622	2	RPS23
2.01976740601941e-08	-0.935428715655614	0.27	0.514	0.000400580469635829	2	EHD1
2.14595682460239e-08	0.414102620493598	0.555	0.329	0.000425607617023391	2	FES
2.23695041102236e-08	-1.25475013680095	0.496	0.65	0.000443654375018064	2	BCL2A1
2.24207233572522e-08	0.36693104273189	0.606	0.388	0.000444670206344384	2	PPA1
2.89774856332169e-08	-0.559370657811157	0.723	0.792	0.00057471047256359	2	TLN1
3.68263480953503e-08	0.218029644295073	0.993	0.976	0.000730376961775082	2	RPL30
3.78414896146529e-08	-0.508076654263121	0.876	0.864	0.000750510263527411	2	RBM39
3.78869926284934e-08	0.396605582248285	0.547	0.335	0.00075141272480091	2	TNFRSF1A
3.94281421114639e-08	-0.820423011529115	0.197	0.427	0.000781978342496664	2	AL118516.1
3.95880897248247e-08	-0.682883814148483	0.861	0.864	0.000785150583512448	2	PPP1R15A
3.99552624845492e-08	-1.05390379761293	0.219	0.462	0.000792432720856064	2	ATP13A3
4.46564220242192e-08	0.336514160502897	1	0.949	0.00088567081800634	2	FOS
4.96925542406705e-08	-1.00094434642406	0.562	0.7	0.000985552428255218	2	HIF1A
5.09643248818455e-08	-0.451197225527857	0.971	0.915	0.00101077545538164	2	PSAP
6.00061299065863e-08	-0.806495632271909	0.555	0.714	0.00119010157443733	2	C5AR1
6.26437159270582e-08	-0.830626191738884	0.555	0.696	0.00124241281798135	2	LITAF
6.36112278684706e-08	-1.2094911663662	0.35	0.527	0.00126160148231538	2	VEGFA
6.95720649992211e-08	-0.66598020769961	0.737	0.804	0.00137982276512955	2	LYN
6.99074737284006e-08	-1.13349688437908	0.504	0.679	0.00138647492645537	2	IFITM3
7.41998331726032e-08	-0.666615752200481	0.526	0.666	0.00147160529131224	2	BZW1
7.93208910012636e-08	-1.1830825077719	0.672	0.752	0.00157317123122806	2	PLAUR
7.97604681586868e-08	0.437260470834789	0.708	0.486	0.00158188936499124	2	ASGR1
7.97873820731834e-08	0.227978320594083	1	0.987	0.00158242314865745	2	TPT1
8.98639338008654e-08	0.366297874004252	0.883	0.658	0.00178227139907256	2	METTL9
9.112695316908e-08	0.33971172240596	0.956	0.845	0.00180732086220236	2	RPS26
9.13221778820041e-08	0.30565266954578	0.993	0.95	0.00181119275393379	2	DUSP1
9.62174420529811e-08	0.333269282625735	0.978	0.917	0.00190828052823677	2	RPL10A
1.03240522255618e-07	-0.756564231517181	0.62	0.741	0.00204756927789567	2	IRF2BP2
1.09448881274183e-07	-0.664409355746952	0.292	0.53	0.00217069966231087	2	CHMP4B
1.14687992611269e-07	0.255308738919535	0.956	0.891	0.0022746069574593	2	BTF3
1.17063815131427e-07	0.371655866696448	0.613	0.377	0.00232172664550159	2	RNASE6
1.20928463393708e-07	0.384491500512829	0.788	0.591	0.00239837421448741	2	SLC7A7
1.22856588289624e-07	-0.883636940347842	0.423	0.605	0.00243661471554812	2	ITGAX
1.24215988542965e-07	-0.421917477883945	0.956	0.925	0.00246357570077262	2	HLA-E
1.24601680385245e-07	-0.303798821884541	0.993	0.96	0.00247122512708056	2	PTMA
1.26976318998929e-07	0.243162611106738	0.993	0.965	0.00251832133470576	2	RPL32
1.28055885682995e-07	0.24993049640872	0.978	0.95	0.00253973238075083	2	NACA
1.29810212618597e-07	0.255406886936776	0.547	0.343	0.00257452594686464	2	ABHD5
1.36009686722669e-07	0.338375018300008	0.197	0.062	0.0026974801167707	2	VNN1
1.67055371615289e-07	0.47269725100924	0.708	0.51	0.00331320918524603	2	MARCH1
1.83103580904825e-07	0.27922798409406	0.978	0.936	0.0036314933200854	2	RPS4X
1.91955043151342e-07	-0.13067124149195	0.679	0.423	0.00380704437082056	2	HSPA1A
2.10491914401388e-07	-0.581562800039888	0.044	0.241	0.00417468613832272	2	SMAD7
2.14781840398162e-07	-0.489461190371226	0.803	0.818	0.00425976824061675	2	PSME1
2.25619559576737e-07	-0.736152808507341	0.066	0.27	0.00447471272508542	2	ELL2
2.34846876086694e-07	-0.901824377054827	0.248	0.465	0.00465771809342739	2	RETN
2.37109044239345e-07	-1.16544037051546	0.642	0.748	0.00470258367439893	2	IL1B
2.41828208982785e-07	0.348162692633232	0.964	0.874	0.00479617886875558	2	EEF1B2
2.44012873830466e-07	0.349951780229844	0.796	0.607	0.00483950732667963	2	COX7A2L
2.48993795966901e-07	-0.77275818908829	0.044	0.24	0.00493829395541155	2	THBD
2.73300210645075e-07	0.332028236559177	0.964	0.877	0.00542036307772377	2	IER2
2.87115851874731e-07	-0.40479750752172	0.971	0.925	0.00569436869023155	2	DDX5
3.02558699959049e-07	-1.64437575594218	0.752	0.748	0.00600064669628781	2	HLA-DRB1
3.03767948403822e-07	-0.584038419390362	0.759	0.792	0.00602462972069299	2	MTPN
3.12113903943316e-07	0.305303980873117	0.635	0.43	0.00619015505690778	2	FAM200B
3.24009372302849e-07	0.270047244527554	1	0.981	0.0064260778808824	2	RPLP1
3.27502120230202e-07	0.32673026967061	0.65	0.431	0.00649534955052561	2	RAB27A
3.49245424426333e-07	0.207858681456855	0.993	0.954	0.00692658450264746	2	CST3
4.55906473137216e-07	-0.534953611811912	0.109	0.329	0.00904199308173041	2	AHCTF1
4.7428076890544e-07	-0.694394006840243	0.343	0.565	0.0094064104897016	2	KLF10
4.83134776954498e-07	0.26054439686764	0.971	0.931	0.00958201203133856	2	RPL22
5.57596987452996e-07	-0.648272890895524	0.818	0.843	0.0110588210521553	2	PLEK
5.65322398859988e-07	0.390681191263242	0.883	0.749	0.0112120391365901	2	SEC11A
5.8760907165535e-07	-0.515134114673593	0.978	0.939	0.0116540507181406	2	AIF1
5.95605988290997e-07	0.400732566066109	0.876	0.73	0.0118126535657753	2	NUP214
6.89621803083418e-07	0.309620862303544	0.321	0.152	0.0136772692205534	2	MEPCE
7.21084915281336e-07	0.30939146392272	0.759	0.532	0.0143012771247747	2	LMO2
7.28453628194381e-07	0.214431191291202	1	0.965	0.0144474208079792	2	RPS12
7.31021574184484e-07	-0.991886565234134	0.562	0.668	0.0144983508808009	2	HLA-DQB1
8.09679348103357e-07	0.351508596148589	0.825	0.618	0.0160583705109339	2	RBX1
8.34592729356423e-07	-1.40663081614028	0.234	0.431	0.0165524776013259	2	PTGS2
8.90038451899819e-07	0.291765898876234	0.197	0.069	0.0176521326165291	2	HCG11
8.98902543358729e-07	-1.00401830686895	0.073	0.26	0.0178279341424337	2	C15orf48
1.00355633391887e-06	0.340739891152556	0.745	0.585	0.0199035327706129	2	ATP5IF1
1.01724698523932e-06	0.297042526752348	0.307	0.136	0.0201750594582514	2	SLC40A1
1.02205112491957e-06	-1.53953887651868	0.095	0.288	0.0202703399605298	2	FCGR3A
1.06223512191859e-06	-0.556335220688951	1	0.984	0.0210673091730114	2	MALAT1
1.21632673049258e-06	-0.760916968664243	0.263	0.457	0.0241234080458593	2	RNF19B
1.21932645464969e-06	-0.749301874016193	0.182	0.391	0.0241829015750674	2	EIF4E
1.22731692062398e-06	0.212915736110928	0.985	0.941	0.0243413764867354	2	PFDN5
1.27567532610705e-06	-0.56965451520421	0.19	0.415	0.025300468742681	2	RUNX3
1.33842684890549e-06	-0.59976658785536	0.752	0.808	0.0265450196943426	2	RNASET2
1.45457959808907e-06	0.457645758323594	0.358	0.177	0.0288486771689005	2	IGKC
1.91372305928376e-06	-0.751330904833013	0.504	0.634	0.0379548694347748	2	NINJ1
1.94156428408876e-06	0.344756798135835	0.876	0.792	0.0385070444463324	2	ZFAS1
1.96414193048956e-06	0.335489758150846	0.35	0.177	0.0389548269073994	2	SLC44A1
1.99066048753752e-06	0.343529038751206	0.781	0.583	0.0394807694493316	2	ATP5F1A
2.0567663254382e-06	0.408836937851725	0.511	0.316	0.0407918465324158	2	QPCT
2.09430410892313e-06	0.45305882519677	0.912	0.805	0.0415363333922725	2	RGS2
2.17080491160971e-06	-0.606990964245144	0.431	0.613	0.0430535738119553	2	RASSF5
2.25658037567439e-06	-0.509759462448173	0.058	0.243	0.0447547585907501	2	ZNF703
2.41247533711419e-06	0.314804894147379	0.905	0.786	0.0478466233609858	2	BLVRB
1.90097278432919e-41	0.915516954100756	0.505	0.049	3.77019932316009e-37	3	CD3G
3.58338880304859e-40	0.541990858708953	0.326	0.01	7.10693501308627e-36	3	CAMK4
1.50966930247881e-39	0.492054777558687	0.316	0.009	2.99412712760622e-35	3	LEF1
1.52369068010767e-39	1.48346356318947	0.495	0.055	3.02193572585754e-35	3	IL7R
3.75426307631743e-37	1.23818388059669	0.516	0.066	7.44582995926036e-33	3	CD3D
5.43382634851063e-35	0.606852906448551	0.358	0.024	1.07769077970011e-30	3	CD27
6.64335138127507e-33	0.533197203633464	0.295	0.013	1.31757587944828e-28	3	ITK
1.50139822688193e-31	0.91118743679107	0.463	0.06	2.97772310337493e-27	3	CD3E
4.88005523392634e-31	0.511825633797601	0.284	0.013	9.67861354544612e-27	3	CCR7
4.56377839156972e-30	1.01032811031519	1	0.946	9.05134168400022e-26	3	RPL3
2.84829077147703e-29	0.957165679946251	0.989	0.967	5.6490150870704e-25	3	RPS27A
3.74945026892488e-29	0.857637289518017	0.411	0.051	7.43628471835871e-25	3	TRAC
4.84612832705045e-29	0.690477406890058	0.274	0.015	9.61132631103917e-25	3	ABLIM1
5.6054956217746e-29	0.905200344139742	0.989	0.969	1.11173794666656e-24	3	RPS12
9.73301911140166e-29	0.791077430585883	0.989	0.982	1.93034968036429e-24	3	RPS27
1.29305358940568e-28	0.325546976716862	0.242	0.009	2.56451318386829e-24	3	ITGA6
1.41781183515752e-28	0.413762757064992	0.295	0.019	2.81194621266791e-24	3	TRABD2A
1.61798271228489e-28	1.23732193123427	0.537	0.105	3.20894511327462e-24	3	IL32
2.68928343096246e-28	0.339031683802389	0.221	0.006	5.33365582862785e-24	3	LINC02273
2.85384757642985e-27	0.904667470204223	0.453	0.072	5.66003589833332e-23	3	TRBC2
3.53175007811161e-27	0.578734668081454	0.421	0.057	7.00451992991876e-23	3	BCL11B
7.38501463043049e-27	0.872782298419261	0.432	0.067	1.46466995165328e-22	3	TCF7
1.75516017895083e-26	0.561488703022099	0.379	0.046	3.48100918291318e-22	3	CD2
3.74341482412636e-26	0.626533504905079	0.295	0.024	7.4243146206898e-22	3	ITM2A
1.28553224842264e-25	0.74693494081638	0.979	0.964	2.54959610829663e-21	3	RPS15A
1.6640405230001e-25	0.716942697374085	0.968	0.973	3.30029156926609e-21	3	RPS23
1.92433308313809e-25	0.856301818570585	0.989	0.961	3.81652980378777e-21	3	RPS3
3.10856503981313e-25	0.816517331156652	0.989	0.94	6.16521704346139e-21	3	RPS6
3.32207812810602e-25	0.767008998180114	0.979	0.939	6.58867755147266e-21	3	RPS4X
5.84662796091778e-25	0.72267606363038	1	0.984	1.15956172348882e-20	3	RPL13
6.59017629822359e-25	0.829812928247621	0.968	0.966	1.30702966522668e-20	3	RPS3A
1.4669098551076e-24	0.761838295581476	0.989	0.97	2.90932231563491e-20	3	RPS18
2.44406435027975e-24	0.644605301331516	0.989	0.978	4.84731282590983e-20	3	RPL30
2.5020872239014e-24	-1.06055994036302	0.884	0.975	4.96238959116364e-20	3	CTSS
2.61238858552761e-24	0.679927086149653	1	0.979	5.18115028167692e-20	3	RPL10
3.53746696382162e-24	0.502365162563556	0.421	0.067	7.01585822934743e-20	3	SLC38A1
3.75718215283888e-24	0.788716363170335	0.358	0.046	7.45161936372535e-20	3	TRBC1
5.08441000205147e-24	0.674525173369521	0.989	0.966	1.00839103570687e-19	3	RPL11
6.60169183852341e-24	0.643126368427342	0.989	0.966	1.30931354233435e-19	3	RPL19
3.3135450306194e-23	0.691339852776381	0.989	0.967	6.57175385922745e-19	3	RPL34
4.01401052436118e-23	0.67964240891053	1	0.966	7.96098707296553e-19	3	RPL32
4.59947139488104e-23	0.929955828087361	0.947	0.886	9.12213161746757e-19	3	RPS5
8.29269452936808e-23	0.635947784331037	0.989	0.961	1.64469010600957e-18	3	RPL18
1.76600741074383e-22	0.672371920333753	1	0.963	3.50252249772824e-18	3	RPS29
2.82882580491934e-22	0.440142645418243	0.189	0.007	5.61041021889653e-18	3	MAL
3.03501217128088e-22	0.697203355741563	0.989	0.957	6.01933963930138e-18	3	RPL23A
3.06024546345517e-22	0.979014194308818	0.926	0.9	6.06938482767064e-18	3	RPSA
4.09221923967191e-22	0.41428238225071	0.211	0.012	8.1160984180413e-18	3	TSHZ2
8.11462420391255e-22	0.743616138741696	0.968	0.954	1.60937341836198e-17	3	RPS25
8.32782958196118e-22	0.377623762461169	0.284	0.03	1.65165844099036e-17	3	OXNAD1
1.60874890914127e-21	-1.57545617703582	0.779	0.954	3.19063171149988e-17	3	NEAT1
1.72972866861121e-21	0.490586131437114	0.358	0.055	3.43057086845661e-17	3	LCK
2.78741136991914e-21	-0.9791920642052	0.842	0.937	5.52827296996063e-17	3	PSAP
7.18777892169453e-21	0.525323992214959	1	0.979	1.42555219353968e-16	3	RPL41
1.35317853253649e-20	0.44907295547378	0.284	0.033	2.68375898357961e-16	3	RASGRP1
1.4207843618007e-20	0.389472812796811	0.2	0.012	2.81784162475934e-16	3	AQP3
1.47622426949392e-20	0.348912695777091	0.221	0.016	2.92779559368728e-16	3	FAM102A
2.03624558311102e-20	0.300370067965538	0.168	0.006	4.03848586498409e-16	3	CD5
2.90333385834469e-20	0.4086549563294	0.189	0.01	5.75818204125503e-16	3	TESPA1
5.11618549733632e-20	0.634240594884271	1	0.973	1.01469306968671e-15	3	RPS14
6.67156570069037e-20	0.676010371614013	0.968	0.951	1.32317162541792e-15	3	RPL14
1.23775894381909e-19	0.281271690782421	0.179	0.009	2.45484731327641e-15	3	INPP4B
1.47111655830356e-19	0.448336963474971	0.316	0.045	2.91766547008345e-15	3	LBH
1.59330621013611e-19	0.597675514998008	1	0.943	3.16000420656295e-15	3	RPL29
1.60774834637517e-19	0.217509960093309	0.179	0.009	3.18864729536588e-15	3	SCML4
1.90929081320397e-19	0.633471275969615	0.989	0.964	3.78669646982743e-15	3	RPL9
2.1887393281507e-19	0.901737346290285	0.453	0.108	4.34092670952129e-15	3	ETS1
5.44672619015476e-19	0.631861381791627	1	0.937	1.08024920529339e-14	3	RPL36
1.76432003812259e-18	-1.59977635254111	0.8	0.949	3.49917593160854e-14	3	NAMPT
5.06126717227035e-18	0.634414630544936	0.968	0.964	1.00380111827638e-13	3	RPL21
5.19166377988797e-18	0.335574082817212	0.242	0.027	1.02966267746518e-13	3	SPOCK2
5.75433828054875e-18	0.54711647242783	0.989	0.96	1.14125791118123e-13	3	RPL35A
5.77132804364079e-18	0.701687087262058	0.958	0.924	1.14462749089528e-13	3	RPL10A
5.89841997840175e-18	0.742502607140607	0.474	0.124	1.16983363431642e-13	3	CLEC2D
1.29326179222844e-17	0.597568974144499	1	0.958	2.56492611252666e-13	3	RPS7
1.29864468010001e-17	0.885813508883975	0.895	0.889	2.57560199404235e-13	3	EEF1B2
1.57551104097606e-17	0.468512991418389	0.295	0.046	3.12471104756783e-13	3	OCIAD2
1.85397409421813e-17	-1.19859298368465	0.884	0.99	3.67698682106282e-13	3	SAT1
1.89253472773076e-17	0.613245252648995	0.926	0.916	3.75346412550841e-13	3	RPS21
1.94332149300068e-17	0.579127209816941	1	0.952	3.85418951706824e-13	3	RPL18A
2.03233800115513e-17	0.279233659718568	0.147	0.006	4.03073595769097e-13	3	ZEB1
2.03601690547529e-17	0.43333115046986	0.274	0.039	4.03803232862913e-13	3	RORA
2.26294271335538e-17	-1.10525475958273	0.663	0.883	4.48809428339773e-13	3	APLP2
2.41674831314553e-17	1.2923357356523	0.611	0.246	4.79313692946154e-13	3	LTB
2.82889799507371e-17	0.997519480103902	0.716	0.403	5.61055339362968e-13	3	LDHB
2.9648711863703e-17	2.26910240579308	0.137	0.004	5.88022902392822e-13	3	FCER1A
3.93275474140964e-17	0.561533364931585	0.968	0.943	7.79983247863774e-13	3	RPL24
5.82372179126835e-17	0.158485735240251	0.126	0.003	1.15501874286225e-12	3	NOG
6.76812492426786e-17	0.315147197230596	0.242	0.03	1.34232221623005e-12	3	LINC00861
1.25541815375115e-16	0.595081950807574	1	0.972	2.48987082433466e-12	3	RPL39
3.15143178227275e-16	0.492269573238059	1	0.961	6.25023465378154e-12	3	RPLP2
5.26824516103864e-16	-0.997671937268308	0.632	0.873	1.04485106278879e-11	3	SERPINA1
6.06766474764406e-16	0.524377597297933	0.989	0.952	1.20339994940025e-11	3	RPS13
1.1300364568891e-15	0.542793341860259	0.347	0.076	2.24120130494816e-11	3	CD7
1.39582934284997e-15	0.178570601215351	0.126	0.004	2.76834833567434e-11	3	PATJ
1.46993677986605e-15	0.303911320310368	0.326	0.061	2.91532561550833e-11	3	NCK2
1.60032727813082e-15	-0.903879691851366	0.747	0.939	3.17392909071685e-11	3	MCL1
1.98799430082074e-15	0.173794799501769	0.116	0.003	3.94278909681778e-11	3	RNF157
4.69906001205746e-15	0.542900509656027	0.989	0.972	9.31964572191357e-11	3	RPS2
5.28619018646394e-15	0.280927865414899	0.2	0.022	1.04841009968139e-10	3	CD96
7.84676045812072e-15	0.47370778796456	0.989	0.973	1.55624800165908e-10	3	RPS28
9.28860283531287e-15	-1.01249534117845	0.663	0.895	1.8422086003276e-10	3	CYBB
9.66794714602914e-15	0.617225540167602	0.968	0.94	1.91744395747196e-10	3	RPL5
1.25210675584675e-14	1.14014016791659	0.547	0.208	2.48330332887085e-10	3	CD69
1.61231217955634e-14	-0.596544743421046	0.926	0.976	3.19769874571408e-10	3	TYROBP
1.99475124665637e-14	0.59897706637632	0.968	0.934	3.95619014749357e-10	3	RPL22
2.00639904378549e-14	0.282481464862377	0.211	0.027	3.97929122353975e-10	3	CD6
2.15083690952253e-14	-1.48196796386162	0.516	0.802	4.26575484265603e-10	3	SLC11A1
2.46049111827954e-14	0.226607151921824	0.147	0.01	4.87989203488381e-10	3	PASK
2.70616251463833e-14	0.160671642108808	0.147	0.01	5.3671321152822e-10	3	RIC3
2.80579721823078e-14	0.505401469772069	0.989	0.96	5.5647376229171e-10	3	RPS15
4.73857910577601e-14	0.547855826449573	0.958	0.946	9.39802394048556e-10	3	RPS8
6.64993131226661e-14	-0.673785956365323	1	1	1.31888087716184e-09	3	FTH1
7.73411535962145e-14	0.234608497820152	0.168	0.016	1.53390709927372e-09	3	ITM2C
9.94197038039443e-14	-1.0453755662031	0.684	0.862	1.97179098554363e-09	3	ZEB2
1.02323333856988e-13	0.268190426828914	0.232	0.036	2.02937868038564e-09	3	TC2N
1.02694522053587e-13	0.54193753086395	0.979	0.945	2.03674045588879e-09	3	RPL12
1.11743640097663e-13	0.525142440825686	0.989	0.954	2.21621161405695e-09	3	RPL8
1.35305424693665e-13	0.518351241591102	0.958	0.946	2.68351248794946e-09	3	RPS10
1.45795310927733e-13	0.199183749816863	0.147	0.012	2.89155840162973e-09	3	TNFRSF25
1.559967565322e-13	0.481118447652817	0.989	0.954	3.09388367230312e-09	3	RPL7A
2.39833770704188e-13	0.239540424163902	0.126	0.007	4.75662317437617e-09	3	NELL2
2.3990441991835e-13	0.245402188689198	0.232	0.037	4.75802436024063e-09	3	RHOH
2.79236788497577e-13	0.2893039434749	0.242	0.04	5.53810322627245e-09	3	SUSD3
4.84217605969412e-13	0.178430438264333	0.116	0.006	9.60348777919135e-09	3	LINC01550
4.91819891295256e-13	-0.836840256224805	0.684	0.882	9.75426390405881e-09	3	ASAH1
5.3878266937342e-13	-0.962251434759031	0.589	0.82	1.0685676681683e-08	3	LYN
6.67612932550372e-13	-0.842634624552173	0.832	0.934	1.32407672912715e-08	3	FCN1
7.56683601013591e-13	0.551264722391532	0.989	0.952	1.50073058589026e-08	3	RPL27A
7.66116510775965e-13	0.441560710208745	0.989	0.969	1.51943887582197e-08	3	RPL26
9.71986384122928e-13	0.426975968953963	1	0.988	1.927740595631e-08	3	TPT1
1.06283700199635e-12	0.429463580250768	0.947	0.943	2.10792462605935e-08	3	RPL6
1.08682650899883e-12	0.208605807771477	0.158	0.016	2.15550301529739e-08	3	TRAT1
1.13530726055721e-12	0.329775085033221	0.179	0.022	2.25165488986311e-08	3	GATA3
1.27505057751773e-12	0.567019537772567	0.926	0.907	2.5288078103909e-08	3	EEF1D
1.61072155797481e-12	0.601707917237462	0.937	0.889	3.19454406593144e-08	3	TOMM7
2.65963494461093e-12	0.43017268158322	1	0.982	5.27485398564686e-08	3	RPLP1
3.05203620660669e-12	-1.22260387285782	0.358	0.65	6.05310340856305e-08	3	CD300E
3.6750055363328e-12	0.208996717048315	0.274	0.055	7.28863848020883e-08	3	TMEM238
4.9681193576354e-12	0.213873156376698	0.116	0.007	9.85327112199829e-08	3	APBA2
6.18820947915502e-12	0.632623780345106	0.926	0.904	1.22730758600082e-07	3	RPLP0
6.32827212077537e-12	-0.824235780876372	0.653	0.838	1.25508620971338e-07	3	CLEC7A
8.23332091607892e-12	0.287483314053416	0.337	0.09	1.63291453728593e-07	3	BIN1
1.00464681848792e-11	-0.910720245899889	0.442	0.725	1.9925160351071e-07	3	PECAM1
1.04869571385141e-11	0.363681642948673	1	0.97	2.07987820928149e-07	3	RPL28
1.0576560988753e-11	0.406532922524314	0.979	0.951	2.09764934089937e-07	3	RPS19
1.14446190888624e-11	0.292685675645131	0.211	0.036	2.26981130389407e-07	3	GOLGA8B
1.2656914301359e-11	0.374567520689291	0.326	0.084	2.51024581338854e-07	3	LAT
1.42602936387613e-11	-1.37625997997212	0.368	0.687	2.82824403737553e-07	3	IFITM3
1.47365399716001e-11	-0.857032145905957	0.663	0.87	2.92269797256746e-07	3	FGL2
1.48055757023085e-11	0.236048358462749	0.179	0.025	2.93638982903885e-07	3	FCMR
1.55213232535118e-11	0.335361957891637	0.979	0.973	3.07834404086899e-07	3	FAU
1.60572738003207e-11	0.115885945831951	0.105	0.006	3.1846391128176e-07	3	AC013264.1
1.662767028258e-11	-0.386819673453132	1	0.988	3.29776584714409e-07	3	FTL
1.75390470187581e-11	0.191113646913567	0.105	0.006	3.47851919523029e-07	3	BACH2
2.25953346538757e-11	0.235602329417508	0.147	0.016	4.48133272190317e-07	3	BEX3
2.26890972166704e-11	0.405441307761971	0.305	0.075	4.49992865098223e-07	3	SEPT1
2.43087603398942e-11	-0.704563100801344	0.895	0.966	4.82115643821123e-07	3	SRGN
2.50261023365172e-11	0.438489507538963	0.989	0.933	4.96342687640146e-07	3	RACK1
2.65536471064125e-11	0.182238897716909	0.158	0.019	5.26638483061479e-07	3	TXK
2.69436241431006e-11	0.154508544477302	0.147	0.016	5.34372897630115e-07	3	LINC00649
2.79312195947996e-11	-1.01390971186167	0.389	0.678	5.5395987822366e-07	3	LILRB2
3.40585036464716e-11	0.186476330409942	0.158	0.019	6.75482302820471e-07	3	CENPK
3.70615477885027e-11	0.42076086543851	0.968	0.969	7.35041677289375e-07	3	RPS16
4.01235111970577e-11	-1.15731708281414	0.337	0.647	7.95769597571245e-07	3	SLC43A2
4.13021805886533e-11	0.666405898438742	0.842	0.781	8.19146147614762e-07	3	NPM1
4.20959412170944e-11	-0.877040251678473	0.6	0.783	8.34888802158634e-07	3	QKI
4.65710068059537e-11	-1.17026844248709	0.474	0.76	9.23642777982481e-07	3	MAFB
6.42939970782023e-11	-1.28234783076181	0.589	0.801	1.27514284405199e-06	3	IER3
7.452127336605e-11	-0.985387923678243	0.684	0.861	1.47798041466887e-06	3	PLEK
7.65456950935264e-11	0.861760105579082	0.558	0.263	1.51813077078991e-06	3	NOSIP
8.33181748593066e-11	0.321127878518924	0.221	0.043	1.65244936198463e-06	3	LINC01089
8.44250600205142e-11	0.489825419350161	0.937	0.924	1.67440221538686e-06	3	RPL35
9.44890831729196e-11	0.43053663554166	0.989	0.975	1.87400198656851e-06	3	RPL37
1.13850260183914e-10	-1.28575991241923	0.463	0.675	2.25799221022756e-06	3	KDM6B
1.17558220883962e-10	0.134081673243666	0.105	0.007	2.33153219479162e-06	3	RETREG1
1.26811150374002e-10	-0.563638670613257	0.926	0.949	2.51504554536758e-06	3	AIF1
1.30598538777484e-10	0.481223121773681	0.958	0.936	2.59016081957385e-06	3	RPL38
1.37755653654872e-10	-1.39807075456299	0.389	0.656	2.73210787893707e-06	3	BCL2A1
2.17422277405581e-10	0.511022820239254	1	0.96	4.31213602778488e-06	3	RPL13A
2.24889255304588e-10	-1.20218485076625	0.326	0.608	4.4602286004559e-06	3	ITGAX
2.26530941207116e-10	0.352648884949444	0.158	0.022	4.49278815696072e-06	3	CD8B
2.58651819478751e-10	0.492794106215556	0.358	0.115	5.12984153572206e-06	3	RCAN3
2.74455683287788e-10	-0.789464578965134	0.642	0.813	5.4432795666467e-06	3	TNFRSF1B
2.7558250760576e-10	-0.604237482659042	0.768	0.897	5.46562787334503e-06	3	ITGB2
2.80765926901336e-10	-0.84908929268891	0.589	0.814	5.5684306282342e-06	3	KLF4
3.15618439596587e-10	-1.03301234465113	0.705	0.858	6.2596605125191e-06	3	VCAN
3.2515719798711e-10	0.242066515727755	0.126	0.013	6.44884270767835e-06	3	CRIP2
3.28306912542932e-10	-1.5378937040164	0.526	0.704	6.51131099646398e-06	3	PPIF
3.64008519907324e-10	0.161177969866264	0.126	0.013	7.21938097532195e-06	3	BICDL1
4.74145854569036e-10	0.457776957420315	0.463	0.186	9.40373473366768e-06	3	PIK3IP1
5.41728167736922e-10	0.213485879158227	0.284	0.072	1.07440947507264e-05	3	GZMM
5.83706660259053e-10	-0.839570255155526	0.558	0.751	1.15766541929178e-05	3	CTSB
6.71049266518632e-10	0.400220843664156	0.979	0.952	1.3308920102864e-05	3	RPL15
8.76060326542589e-10	0.23621903203428	0.295	0.081	1.73749044563192e-05	3	SVIP
9.97556460304967e-10	0.135311848520013	0.189	0.034	1.97845372772284e-05	3	ZAP70
1.11395276643059e-09	0.250938342106853	0.232	0.052	2.2093025216618e-05	3	PIM2
1.22967660750955e-09	-0.266111422900598	0.516	0.781	2.43881761567369e-05	3	HLA-DRB1
1.25965419183415e-09	-0.752980413306304	0.916	0.942	2.49827215866466e-05	3	LST1
1.96577434339967e-09	0.332171439571086	1	0.99	3.89872025526456e-05	3	EEF1A1
2.13232323867403e-09	0.460109158965457	0.368	0.124	4.22903667926221e-05	3	TSTD1
2.29754710833297e-09	0.571572418911815	0.495	0.216	4.55672517995678e-05	3	ACAP1
2.37656022352758e-09	-0.781032661124633	0.684	0.834	4.71343189132225e-05	3	PTPRE
2.41746528730377e-09	0.726984483606533	0.6	0.298	4.79455890430956e-05	3	GIMAP7
2.5141259183543e-09	-0.959822299808791	0.621	0.826	4.98626593387208e-05	3	ATP2B1-AS1
2.51537098761615e-09	0.582886710522617	0.337	0.108	4.98873527973911e-05	3	SPTBN1
3.21888678373929e-09	-0.629651040199136	0.989	0.982	6.38401815819014e-05	3	LYZ
3.94542782467388e-09	-1.10802683142403	0.495	0.713	7.82496700467571e-05	3	C5AR1
5.01913894519848e-09	-0.968217528933385	0.537	0.707	9.95445827001215e-05	3	GPCPD1
5.27407986231397e-09	-1.32906412055797	0.316	0.573	0.000104600825909273	3	MAP3K8
5.56893031354624e-09	-1.22889738470752	0.589	0.759	0.000110448594908563	3	PLAUR
6.17834873062492e-09	-0.562919668174873	0.632	0.795	0.000122535190374484	3	CFD
6.37827667782841e-09	-0.709688822049982	0.653	0.838	0.000126500361351371	3	CTSD
6.53807453624256e-09	-0.586760951418358	0.621	0.858	0.000129669632277299	3	TMEM176B
6.90531829728842e-09	0.528575323211603	0.547	0.265	0.000136953177790121	3	GYPC
7.1751739386047e-09	-0.411977829351939	0.937	0.973	0.000142305224724347	3	HLA-B
7.39721588179333e-09	-1.12025974750339	0.421	0.645	0.000146708982583607	3	CDKN1A
7.4563441193278e-09	-0.709017539220706	0.632	0.814	0.000147881672918628	3	MPEG1
8.89010209652404e-09	0.412060460002995	0.916	0.915	0.000176317394880361	3	RPL4
9.67973224583373e-09	-0.751246653490058	0.368	0.615	0.00019197812963162	3	STX11
1.02330810692943e-08	-0.903325186614874	0.442	0.678	0.000202952696847313	3	CD83
1.07153389639414e-08	-0.767931614289712	0.495	0.74	0.00021251731767185	3	LYST
1.10518987348572e-08	0.391704053660091	1	0.954	0.000219192307608422	3	RPL37A
1.13968470648118e-08	0.211211211883307	0.242	0.063	0.000226033667836412	3	LDLRAP1
1.20793565115991e-08	0.422048170295555	0.989	0.939	0.000239569877694545	3	RPL7
1.27314501361711e-08	-0.586794448127826	0.568	0.772	0.000252502850550681	3	CD68
1.38280828507495e-08	0.160516130575721	0.158	0.028	0.000274252367178915	3	MARCH9
1.4016844224843e-08	-0.755505920208806	0.832	0.909	0.000277996071511311	3	CEBPB
1.46170778926907e-08	-0.38786986235101	0.968	0.957	0.000289900505845736	3	SH3BGRL3
1.46190712790493e-08	0.120980483051535	0.189	0.04	0.000289940040677385	3	GRAP2
1.47750231288393e-08	-1.32654592213734	0.505	0.659	0.00029303303371427	3	ATP2B1
1.90598322646552e-08	-1.23366628494702	0.263	0.528	0.000378013653304907	3	VEGFA
1.91552032552251e-08	-0.60351936261249	0.705	0.867	0.000379905146160879	3	IQGAP1
2.0040324304951e-08	-1.43827385240589	0.547	0.754	0.000397459751940093	3	IL1B
2.06337559803744e-08	0.480366377861002	0.547	0.263	0.000409229282358766	3	EVL
2.27094170303089e-08	-0.475906776385897	0.768	0.901	0.000450395867962117	3	ANXA5
2.28964911600133e-08	-0.798423372904052	0.284	0.56	0.000454106109176544	3	KLF10
2.4694095200297e-08	-0.949973259897349	0.326	0.564	0.00048975799010749	3	RASGEF1B
2.50756937212888e-08	0.347258951642218	0.295	0.093	0.000497326233574321	3	PDE3B
2.53258585020098e-08	0.465547537893397	0.558	0.29	0.00050228775167036	3	MZT2A
2.56001704695203e-08	0.3773784966923	0.168	0.034	0.000507728180921996	3	TNIK
2.66616086080598e-08	-1.1188979932192	0.316	0.591	0.00052877968352365	3	APOBEC3A
2.69448039024739e-08	-0.873680241420776	0.526	0.708	0.000534396295797765	3	GABARAPL1
2.78396565428255e-08	0.312547303623785	0.211	0.052	0.000552143908213858	3	SFXN1
2.79779027504926e-08	0.283803849142905	0.158	0.03	0.000554885745250519	3	C12orf65
2.9463266826819e-08	-0.790401364162933	0.453	0.678	0.000584344970976301	3	FCGR2A
3.59399028044808e-08	0.162352445990759	0.158	0.03	0.000712796092321267	3	FLT3LG
4.12599447125213e-08	-0.815965114598382	0.389	0.597	0.000818308483483436	3	SH3BP2
4.28442164260126e-08	-0.734198704105902	0.368	0.606	0.000849729344377108	3	LRP1
4.42378996042213e-08	0.547132191248801	0.463	0.214	0.000877370262850522	3	SPTAN1
4.51816766904585e-08	0.35269823095806	0.968	0.93	0.000896088193801863	3	RPL27
4.74784946961811e-08	-1.97835935518961	0.337	0.582	0.000941640985309359	3	G0S2
5.00774313389538e-08	-0.407691762543971	0.937	0.964	0.000993185695745471	3	LAPTM5
5.23645674164156e-08	-0.788061011531198	0.737	0.882	0.00103854646556977	3	PPP1R15A
5.43894380055159e-08	-0.863766423772531	0.695	0.864	0.0010787057239634	3	SOD2
6.13758831812001e-08	-0.119354405917639	0.832	0.937	0.00121726789113274	3	CD74
6.47611177178143e-08	0.169773390789433	0.158	0.031	0.00128440724769741	3	CD226
6.63750722689591e-08	-0.754700507025381	0.747	0.931	0.00131641680831027	3	FOSB
7.21846477252186e-08	-0.453800509535954	0.895	0.967	0.00143163811833426	3	CYBA
7.71874078496182e-08	-0.765351021152883	0.242	0.475	0.00153085785988148	3	SLC15A3
7.9640518858255e-08	-0.881975893884973	0.316	0.543	0.00157951041051577	3	ANPEP
8.00684735400332e-08	0.241787180898493	0.221	0.06	0.00158799803571948	3	IFITM1
8.68169671981754e-08	0.189756137412192	0.105	0.013	0.00172184091044141	3	BEX2
9.63284391641981e-08	0.235921378969709	0.137	0.024	0.00191048193394354	3	PGM2L1
9.9916521465895e-08	-0.694752536166449	0.211	0.454	0.0019816443702331	3	LILRB1
9.99412242929406e-08	0.565143223297943	0.884	0.862	0.00198213430140189	3	RPS26
1.10781110622046e-07	-0.490157574757508	0.821	0.931	0.00219712176696703	3	PTPRC
1.14215338738925e-07	0.271039793858091	0.2	0.051	0.00226523281320911	3	IKZF3
1.19390117532441e-07	0.442215142810791	0.295	0.102	0.00236786420102091	3	ARHGAP5
1.20478867057261e-07	-0.800226650282228	0.484	0.654	0.00238945737034666	3	ADGRE5
1.21363344563819e-07	-0.324579680978623	1	0.982	0.00240699921273421	3	S100A6
1.30269679617651e-07	-0.861138336804548	0.379	0.648	0.00258363855585688	3	DMXL2
1.40324464912552e-07	-0.560642145885923	0.716	0.832	0.00278305511261064	3	FLNA
1.46656733848317e-07	-0.844566699900801	0.379	0.585	0.00290864300241367	3	WARS
1.63216662253901e-07	0.572686982005755	0.421	0.181	0.00323707606248162	3	NBDY
1.63640610565195e-07	0.350531981481296	0.379	0.151	0.00324548422933952	3	MLLT6
1.73185479867616e-07	-0.280188096063966	0.979	0.976	0.00343478762221442	3	H3F3A
1.80683697347177e-07	-0.768395797342919	0.379	0.612	0.00358349976948657	3	CD93
2.1363791432758e-07	-0.826529744483211	0.263	0.507	0.00423708075485889	3	CSRNP1
2.15236544302129e-07	0.193259946633754	0.147	0.03	0.00426878638314413	3	CDR2
2.27188006676232e-07	0.178795391486079	0.158	0.034	0.00450581973640972	3	RGL4
2.28339431095635e-07	-0.345180750964688	0.926	0.967	0.00452865593691973	3	MT-ND1
2.30903776953009e-07	-0.333761028588271	0.937	0.954	0.00457951460830903	3	TYMP
2.35723986215839e-07	-0.609630635479345	0.737	0.826	0.00467511381861874	3	NPC2
2.59696238098668e-07	-0.602620270637086	0.726	0.871	0.00515055549021088	3	LGALS3
2.64015407449997e-07	0.296545677925741	0.105	0.015	0.00523621757595579	3	CD200R1
2.64104014939999e-07	-0.466153700317232	0.653	0.813	0.005237974928305	3	VSIR
2.65468050920626e-07	0.704356274379027	0.221	0.066	0.00526502785390878	3	KLRB1
3.02599489667417e-07	0.178169120774621	0.137	0.027	0.00600145567857388	3	MLLT3
3.05492434158098e-07	0.383832167695905	0.263	0.084	0.00605883144665756	3	SYNE2
3.17514594673726e-07	0.186566937149839	0.179	0.043	0.00629726695616402	3	THEM4
3.45328878356042e-07	-0.670223131768886	0.642	0.79	0.00684890764443539	3	AKAP13
3.53293535119714e-07	-0.420495586228273	0.842	0.93	0.0070068706820293	3	TKT
3.63069443944772e-07	0.371435298956264	0.274	0.096	0.00720075628175667	3	DYRK2
3.68217706033683e-07	-0.820986175607548	0.442	0.635	0.00730286176376604	3	NINJ1
3.70357759285503e-07	-0.956039331113936	0.168	0.413	0.00734530543990938	3	ZBTB43
3.79952261408671e-07	-0.554139165335557	0.789	0.88	0.00753559320051817	3	UBE2D3
3.98624332240035e-07	0.302544606973618	1	0.964	0.00790591638131662	3	UBA52
4.34661606517931e-07	-0.632562281545445	0.705	0.808	0.00862064364207013	3	ZFAND5
4.37129553729543e-07	-1.0019292316001	0.516	0.638	0.00866959043911802	3	LCP2
4.58922402259955e-07	-0.830819291710565	0.463	0.657	0.00910180800402168	3	MXD1
4.65056792232163e-07	0.22098311955368	0.221	0.064	0.00922347136034048	3	CD247
4.71864955700524e-07	-0.906149942570722	0.537	0.713	0.00935849766640849	3	JMJD1C
4.89301531325399e-07	-0.657899761404972	0.242	0.476	0.00970431727077664	3	FOXO3
5.40015294335373e-07	-0.395712916476112	0.853	0.916	0.0107101233325534	3	LCP1
5.6500739415125e-07	-0.725573074834023	0.442	0.639	0.0112057916482017	3	ITGB1
5.97223345578776e-07	0.630577838595397	0.684	0.49	0.0118447306128639	3	AES
6.26338175192188e-07	0.132158022755034	0.116	0.019	0.0124221650285867	3	TTN
6.94136134326553e-07	-0.633855243192386	0.642	0.808	0.0137668019520985	3	TNFAIP2
7.21266625661155e-07	-1.06963771588069	0.6	0.743	0.0143048809867377	3	CSF3R
7.28865251170944e-07	-0.927241498665063	0.4	0.6	0.0144555845264733	3	MS4A7
7.40679737675646e-07	0.190414787156746	0.105	0.016	0.0146899012373211	3	NMT2
7.8986635427859e-07	0.155150463716998	0.221	0.066	0.0156654194044073	3	CDC25B
8.16376602475946e-07	-0.556620889993332	0.705	0.835	0.0161911971569054	3	ATP6V0B
8.36818211209632e-07	-0.642964498386207	0.737	0.888	0.0165966155829206	3	CCNL1
8.50774392518877e-07	-0.642048700454864	0.568	0.699	0.0168734085268269	3	CD53
9.08077406354262e-07	-0.733544117066087	0.547	0.753	0.0180098992002241	3	ID2
9.18921828520047e-07	0.102512655331881	0.105	0.016	0.0182249766250381	3	CD28
9.26601789280863e-07	-0.537210848111193	0.474	0.689	0.0183772932868074	3	TIMP2
9.57722135706299e-07	0.369624154822991	0.937	0.898	0.018994503117463	3	BTF3
9.94383202099315e-07	-0.44115120463109	0.937	0.93	0.0197216020472357	3	FCER1G
1.00860040580301e-06	-0.736690193824309	0.6	0.737	0.020003571848291	3	IRF2BP2
1.04061528152341e-06	-0.868165599131022	0.042	0.275	0.0206385228784537	3	HES4
1.06910057301822e-06	-0.783875106716435	0.316	0.536	0.0212034716646703	3	TRIB1
1.14051607506015e-06	-0.642173809163969	0.474	0.651	0.022619855316668	3	PILRA
1.22736231616253e-06	-1.28462518125562	0.095	0.331	0.0243422768164514	3	HES1
1.30022688758131e-06	0.378303122869204	0.263	0.096	0.0257873998614001	3	BCL2
1.41315673313963e-06	-0.586945355327588	0.463	0.687	0.0280271374883583	3	AGTRAP
1.42888994896317e-06	0.347104368483193	0.411	0.186	0.0283391743577866	3	TECR
1.54809057457505e-06	0.480273493493149	0.411	0.204	0.030703280365547	3	ISG20
1.63222021514819e-06	-0.63688409411777	0.558	0.711	0.0323718235270341	3	CTNNB1
1.63520907391367e-06	0.396738727314279	0.547	0.301	0.0324311015629299	3	PEBP1
1.64935723521608e-06	0.261237599944039	0.189	0.055	0.0327117020460404	3	TNRC6C
1.66274726135958e-06	0.200795839803884	0.189	0.052	0.0329772664345446	3	RUNX2
1.7486455044445e-06	-0.468195197877375	0.663	0.774	0.0346808862896478	3	RTN4
1.79020182765054e-06	-0.498683560696451	0.653	0.822	0.0355050728477931	3	SMAP2
1.8061151816197e-06	-0.606266351573021	0.116	0.338	0.0358206823970634	3	EPB41L3
1.80925806209399e-06	0.20237790497116	0.158	0.039	0.0358830151455101	3	NIPAL3
1.8198915531297e-06	0.487573144364335	0.863	0.822	0.0360939091732213	3	COMMD6
2.02731199879144e-06	0.204678422990646	0.253	0.087	0.0402076788720307	3	BCL9L
2.0518516084865e-06	-0.882868421262037	0.2	0.434	0.0406943729511128	3	HBEGF
2.0732148860554e-06	-0.216296045322664	0.863	0.934	0.0411180708351368	3	BRI3
2.16763748554104e-06	-0.802833099825474	0.389	0.585	0.0429907542507354	3	NLRP3
3.44344845798587e-82	3.19583412070378	0.81	0.06	6.82939132672337e-78	4	CDKN1C
2.06964406651794e-77	3.57526857743649	0.987	0.168	4.10472507712502e-73	4	FCGR3A
5.92023751279809e-73	1.15961746050713	0.506	0.006	1.17416070591324e-68	4	CKB
7.35812252729429e-69	2.21076436828378	0.899	0.127	1.45933644083828e-64	4	RHOC
2.81566203768298e-50	2.83901249047586	0.329	0.001	5.58430251933665e-46	4	LYPD2
9.65464914880017e-49	2.14490422618939	0.873	0.174	1.91480656568154e-44	4	HES4
4.03413237860649e-46	2.05837477001996	1	0.931	8.00089474649025e-42	4	LST1
2.33877294120949e-43	1.55416502123098	0.772	0.154	4.63848837430078e-39	4	MTSS1
1.64684738899573e-42	-3.10861172975574	0.924	0.99	3.26619242659524e-38	4	LYZ
3.11837088276425e-42	1.67195023500225	0.797	0.189	6.18466497178633e-38	4	TCF7L2
7.03278478349427e-42	1.12796373805237	0.608	0.079	1.39481220611042e-37	4	CD79B
1.0503716860129e-40	0.886626575788849	0.57	0.066	2.08320216486938e-36	4	ADA
4.51945340393905e-40	1.31889399944589	0.709	0.129	8.96343193603232e-36	4	SIGLEC10
7.61292519353419e-38	-3.95190190433492	0.937	0.978	1.50987145363364e-33	4	S100A9
1.15681978521662e-37	1.42435469198155	1	0.949	2.29432068002013e-33	4	RPS19
1.77608848852764e-37	-4.11777988461759	0.684	0.956	3.52251629929687e-33	4	S100A8
6.74747796213208e-37	0.642309376035165	0.367	0.02	1.33822730422966e-32	4	PPM1N
7.36764337896447e-37	1.95543116825145	0.405	0.029	1.46122471135002e-32	4	C1QA
8.57023936412944e-36	-3.51307789764848	0.025	0.857	1.69973557308779e-31	4	S100A12
4.27295227877599e-35	2.38461972383599	0.557	0.086	8.47454625449643e-31	4	HSPA1B
4.94631345745226e-35	-3.44081260516318	0.329	0.898	9.81002348016506e-31	4	VCAN
1.73855132544853e-34	1.82823141093665	0.924	0.402	3.44806884376208e-30	4	SMIM25
4.04663033964554e-34	0.661950474257049	0.367	0.025	8.02568195261899e-30	4	CASP5
1.56361745766243e-33	0.895393792707247	0.481	0.057	3.1011225037819e-29	4	BATF3
1.81367200537036e-33	2.09999894141806	0.924	0.535	3.59705568825103e-29	4	MS4A7
3.5243984861886e-33	0.604336541034203	0.367	0.026	6.98993951765785e-29	4	NEURL1
2.4967294610328e-31	0.90602032338953	0.304	0.016	4.95176354006634e-27	4	VMO1
3.08258858248689e-31	-2.48869097853185	0.114	0.848	6.11369793564625e-27	4	CD14
1.22441933044538e-30	1.15022876289685	0.987	0.942	2.42839085807232e-26	4	AIF1
2.62373578278281e-30	1.80180279832071	0.962	0.803	5.20365517799316e-26	4	NAP1L1
6.46279985090681e-30	0.671983013524022	0.342	0.026	1.28176709443035e-25	4	ICAM4
7.03560525703168e-30	1.4562348005714	0.759	0.222	1.39537159062709e-25	4	RRAS
1.7206129762599e-29	1.2702435562329	0.671	0.156	3.41249171581626e-25	4	ZNF703
1.51333018720565e-28	0.909086071496617	0.203	0.003	3.00138776028496e-24	4	LINC02345
1.91196722206407e-28	0.475840665709218	0.19	0.001	3.79200459151968e-24	4	AC106712.1
2.04150080601231e-27	1.4957204325883	0.975	0.743	4.04890854856421e-23	4	IFITM2
4.23845333029037e-27	-1.92551840716278	0.215	0.842	8.40612448996488e-23	4	MS4A6A
4.6251701075971e-27	0.752182814915318	0.494	0.08	9.17309987439733e-23	4	MS4A4A
8.9343846380028e-27	1.47054948876716	0.886	0.595	1.7719565052551e-22	4	DRAP1
1.55183444341981e-26	0.375521671029817	0.177	0.001	3.07775325163451e-22	4	SCGB3A1
4.11443118568964e-26	1.87918884166774	0.937	0.614	8.16015137057827e-22	4	IFITM3
2.14477384702728e-25	0.529489344812244	0.316	0.028	4.2537299708092e-21	4	PRR5L
4.09699579001966e-25	-2.49763830225275	0.165	0.769	8.12557175034599e-21	4	LGALS2
2.60646459550333e-24	0.510561082408243	0.329	0.034	5.16940123226176e-20	4	FMNL2
3.76275360275204e-24	1.38191559716541	0.215	0.009	7.46266922033812e-20	4	C1QB
8.40817975363615e-24	1.16181495729032	0.823	0.338	1.66759429053866e-19	4	SPN
9.27457510911589e-24	1.25119275791428	0.937	0.775	1.83942648139095e-19	4	LYN
1.74051649229731e-23	1.03509377897075	0.949	0.928	3.45196635917326e-19	4	FCER1G
2.86610164910755e-23	-1.9939770200594	0.215	0.784	5.68433940067501e-19	4	CSF3R
7.65933069871308e-23	1.27612315492784	0.911	0.519	1.51907505747577e-18	4	WARS
9.97337523054132e-23	0.323893239399979	0.165	0.003	1.97801950947326e-18	4	CABP4
1.0287446937233e-22	0.796483487519172	0.975	0.95	2.04030935106141e-18	4	COTL1
1.23568132079587e-22	-1.8002670796663	0.253	0.775	2.45072676353444e-18	4	NCF1
1.24738507583695e-22	0.484544649228858	0.367	0.048	2.47393882090743e-18	4	AC064805.1
1.29358259132905e-22	-1.07199812607224	0.975	0.987	2.56556235338291e-18	4	VIM
4.81150252360457e-22	-1.52631800047042	0.823	0.918	9.54265295506494e-18	4	MNDA
6.26350685771504e-22	-1.46937054306085	0.62	0.857	1.24224131509062e-17	4	GRN
7.98200844735074e-22	0.269738868230215	0.215	0.012	1.58307173536307e-17	4	KNDC1
1.46990235165799e-21	1.00113038669876	0.582	0.154	2.91525733404329e-17	4	FAM110A
1.54598414292474e-21	-1.13742540412713	0.949	0.943	3.06615035066263e-17	4	GAPDH
1.58712731621444e-21	0.95824278669081	0.684	0.219	3.1477496062481e-17	4	ABI3
1.81728200581588e-21	1.81080741771307	0.937	0.893	3.60421540213464e-17	4	HSP90AA1
5.00047924006347e-21	0.29582404460487	0.165	0.004	9.91745047681787e-17	4	PTPN13
2.14643132897658e-20	-1.58390194620857	0.177	0.728	4.25701725475926e-16	4	CD36
2.37804258931094e-20	1.01511187257302	0.734	0.249	4.71637186738038e-16	4	EVL
2.45679807793523e-20	0.67775333637695	0.418	0.073	4.87256762796895e-16	4	TAGLN
2.53756865933925e-20	0.935436070412494	1	0.974	5.03275992206753e-16	4	SAT1
4.12570605350407e-20	-1.89037223366527	0.38	0.82	8.18251281591462e-16	4	IER3
5.16454346185647e-20	0.739666944760566	0.532	0.132	1.02428390478999e-15	4	MYOF
6.37297232929504e-20	1.10302628034385	0.911	0.623	1.26395160206909e-15	4	BID
6.53697659670506e-20	-1.41878814012547	0.076	0.656	1.29647856842451e-15	4	CAPG
7.11131944853162e-20	-2.22927394221268	0	0.594	1.41038798622728e-15	4	FOLR3
1.08089134251595e-19	0.920367246101917	0.949	0.923	2.14373179961187e-15	4	YBX1
1.20872686125006e-19	1.1738304603989	0.734	0.311	2.39726798391724e-15	4	CALHM6
2.70738554765109e-19	1.30433297757171	0.38	0.067	5.36955775665641e-15	4	FCGR3B
3.6219715161156e-19	0.214366603277419	0.152	0.004	7.18345610791207e-15	4	SFTPD
4.23346591068037e-19	0.61604289560924	0.367	0.064	8.39623294065237e-15	4	SFMBT2
4.26648313155629e-19	0.562784471245815	0.228	0.019	8.46171599481559e-15	4	L1TD1
4.86228636338341e-19	1.40318704317925	0.823	0.405	9.64337254449832e-15	4	HMOX1
6.1595901420534e-19	-1.54172887064013	0.152	0.687	1.22163151287345e-14	4	SELL
8.97935760419655e-19	0.496606769491534	0.354	0.056	1.7808759936403e-14	4	MXD3
1.11082047846334e-18	0.207101489372587	0.127	0.001	2.20309025493634e-14	4	LYNX1
1.35640865194431e-18	0.733698857724588	0.987	0.921	2.69016527940116e-14	4	CFL1
2.45350397822278e-18	0.847511903257785	0.975	0.917	4.86603444000923e-14	4	PFN1
7.1756793402993e-18	0.732536133279627	0.949	0.928	1.42315248356156e-13	4	HLA-E
1.06216999992245e-17	-1.343272660827	0.152	0.681	2.1066017608462e-13	4	CD99
1.0897453992731e-17	0.422067793643899	0.342	0.057	2.16129205037833e-13	4	CKS1B
1.14246223190572e-17	-1.27813817532799	0.62	0.844	2.2658453445386e-13	4	SERPINB1
1.32605048669755e-17	0.934510992294986	0.329	0.053	2.62995593026725e-13	4	MT1E
1.45996195802054e-17	1.0599624454622	0.608	0.203	2.89554255134214e-13	4	HSPH1
1.64534840731633e-17	-1.32374054455552	0.519	0.832	3.26321949623048e-13	4	CSTA
1.77720788074513e-17	1.07433007776577	0.949	0.753	3.52473638988181e-13	4	CD52
1.91356260394403e-17	-1.43134629144661	0.127	0.636	3.7951687124022e-13	4	CD93
2.65415066680937e-17	0.39480142708889	0.203	0.016	5.26397701748303e-13	4	SETBP1
3.31787391249482e-17	0.761837612975138	0.671	0.241	6.58033933065098e-13	4	ICAM2
3.77240666002892e-17	0.551074392112675	1	0.997	7.48181412883535e-13	4	TMSB4X
3.94672392736146e-17	0.457083236910976	0.342	0.058	7.82753756513599e-13	4	C3AR1
5.78300325627086e-17	0.721584525172889	0.468	0.115	1.1469430358162e-12	4	SH2D3C
6.93345142303564e-17	1.08765091401848	0.747	0.38	1.37511142073066e-12	4	CSF1R
8.08892822222436e-17	0.997532176852052	0.595	0.205	1.60427713431376e-12	4	SYTL1
9.52680667984476e-17	0.302008598000047	0.114	0.001	1.88945156881361e-12	4	LINC02185
9.99830381736412e-17	0.846076159825246	0.696	0.244	1.98296359609783e-12	4	LTB
1.02980374803146e-16	-1.12064980633494	0.228	0.703	2.0424097734708e-12	4	ALDH2
1.16412839900407e-16	0.501321950591882	0.291	0.042	2.30881585374477e-12	4	PTP4A3
1.66306627529128e-16	1.18866387036681	0.873	0.615	3.2983593437852e-12	4	LILRB2
2.04389740217645e-16	0.673456103100087	1	0.988	4.05366171773656e-12	4	FTL
2.07008622913426e-16	0.851137520552829	0.949	0.83	4.10560201824197e-12	4	SERPINA1
2.72145766187192e-16	0.931729862303981	0.899	0.773	5.39746698079057e-12	4	MTPN
4.76384532233862e-16	1.04886940595564	0.81	0.494	9.44813442779419e-12	4	SOD1
5.93188899313195e-16	-1.26893950824872	0.101	0.591	1.17647154400786e-11	4	EMB
1.12607572703435e-15	0.767905319595305	0.797	0.43	2.23334598942723e-11	4	MAPKAPK3
1.37272533447366e-15	1.26326055004838	0.772	0.452	2.72252615586162e-11	4	NR4A1
1.53999872141353e-15	0.945832782330511	0.835	0.573	3.05427946417945e-11	4	PTPN6
1.67244871734445e-15	-2.01485109713183	0.367	0.77	3.31696754110925e-11	4	IL1B
1.90986700441015e-15	0.491156519561956	0.468	0.12	3.78783922984665e-11	4	LINC02432
2.20350251540535e-15	-1.2186369548451	0.392	0.734	4.37020653880343e-11	4	METTL9
2.29156719775618e-15	0.728615017670551	0.658	0.263	4.54486522330982e-11	4	UNC119
2.94595177212491e-15	0.99867722154914	0.835	0.573	5.84270614965533e-11	4	TUBA1B
3.42185885088622e-15	0.950163018321348	0.646	0.257	6.78657265896265e-11	4	PAG1
3.6837421217742e-15	0.861411286144744	0.924	0.762	7.30596575011478e-11	4	HLA-DPA1
4.13822294168803e-15	0.21274322433291	0.114	0.003	8.20733756024988e-11	4	CYP4F22
5.37135302210411e-15	-1.6454061881933	0.089	0.576	1.06530044487391e-10	4	SLC2A3
7.55928817872007e-15	0.47669090372676	0.291	0.05	1.49923362448555e-10	4	CHST7
9.19235258010473e-15	0.62561834830455	0.456	0.124	1.82311928721217e-10	4	PHF19
1.15053836859091e-14	0.391513996653797	0.266	0.041	2.28186274642635e-10	4	HEG1
1.48939815437117e-14	1.00225926215171	0.772	0.48	2.95392335956434e-10	4	LRRC25
1.5987542652785e-14	0.890759019770286	0.861	0.652	3.17080933432685e-10	4	MBD2
1.71381750884364e-14	-1.14759068572618	0.241	0.673	3.39901426528959e-10	4	PLP2
1.73611603642884e-14	0.944233175129222	0.899	0.712	3.44323893504932e-10	4	POU2F2
1.85217629679816e-14	0.689660017104487	0.456	0.132	3.67342124943979e-10	4	PHTF2
2.55187704336467e-14	0.761209552692341	0.468	0.135	5.06113774010516e-10	4	CYFIP2
3.19429824695077e-14	0.573040719220825	0.481	0.136	6.33525171317747e-10	4	SLC44A2
3.70919475295539e-14	0.756912532781072	0.899	0.787	7.35644595353642e-10	4	RNASET2
3.73872181626014e-14	0.498879097436606	0.532	0.165	7.41500697818873e-10	4	EAF2
3.97497463001969e-14	-1.07810734968925	0.076	0.539	7.88356718371806e-10	4	NAIP
8.17154888609231e-14	-1.7183988970647	0.101	0.541	1.62066329057869e-09	4	VEGFA
9.18778772204354e-14	0.682669264656412	0.595	0.224	1.82221393891289e-09	4	GPBAR1
1.12264685904755e-13	-1.05674377962606	0.772	0.92	2.226545515549e-09	4	ANXA1
1.12861467937503e-13	0.823636224501833	0.747	0.386	2.2383814936045e-09	4	LILRB1
1.56506173087042e-13	0.60790006383315	0.443	0.13	3.10398693083531e-09	4	CDH23
1.99507891911827e-13	0.481689523184953	0.367	0.085	3.95684002028726e-09	4	AC147067.1
2.03785567710842e-13	0.559009789159454	0.595	0.206	4.04167916440912e-09	4	CTSL
2.23293033897171e-13	0.627637946431644	0.443	0.126	4.42857074128259e-09	4	MIR29B2CHG
2.41633525873433e-13	0.305096320344646	0.253	0.041	4.79231771864779e-09	4	MRAS
2.45443379425419e-13	-1.03458945558046	0.013	0.466	4.86787854414433e-09	4	RNASE6
3.17060307416157e-13	0.239891816753977	0.101	0.003	6.28825707698465e-09	4	LKAAEAR1
3.31076947025522e-13	-0.59312518468167	1	0.982	6.56624909035719e-09	4	RPLP1
3.96416348849072e-13	0.750244863343629	0.62	0.27	7.86212544672364e-09	4	SLC2A6
4.73591914748341e-13	0.538862499363796	0.62	0.246	9.39274844520384e-09	4	PSMC4
4.89464843687582e-13	1.24389433681259	0.658	0.332	9.70755624485582e-09	4	DNAJB1
6.58464624039306e-13	0.398274895998518	0.215	0.031	1.30593288885716e-08	4	TMTC1
7.73724234926018e-13	0.964873562035494	0.797	0.51	1.53452727512877e-08	4	TMPO
8.75334062974321e-13	0.767113944101618	0.861	0.784	1.73605004709697e-08	4	TNFRSF1B
9.05712725281971e-13	-1.49209038760113	0.43	0.747	1.79630004805173e-08	4	TNFAIP3
9.25994666925128e-13	1.3924853156905	0.797	0.506	1.83652522291261e-08	4	IFI30
1.01159601594321e-12	-1.14584920882244	0.038	0.474	2.00629837842017e-08	4	AC245128.3
1.15652627977572e-12	-0.465296559473257	1	0.988	2.29373857067919e-08	4	TPT1
1.26446712003523e-12	0.970910972287732	0.823	0.576	2.50781763916587e-08	4	CTSC
1.28457408544331e-12	0.794976510286099	0.861	0.535	2.54769578365972e-08	4	CSK
1.53009778451442e-12	0.67972612047003	0.392	0.11	3.03464293602746e-08	4	KCNQ1OT1
1.98629254377917e-12	0.850437810819322	0.911	0.798	3.93941400207722e-08	4	RAP1B
1.98906333141988e-12	0.814267901768015	0.886	0.651	3.94490930520505e-08	4	WASF2
1.99481156275445e-12	-0.946072346184237	0.038	0.465	3.95630977241089e-08	4	MGST1
2.07118167011545e-12	0.907009858128992	0.658	0.32	4.10777460633997e-08	4	SNX18
2.20138422702727e-12	-1.30862684533592	0.266	0.62	4.36600533746319e-08	4	RBP7
2.47735026017287e-12	0.578888068441337	0.342	0.083	4.91332877100085e-08	4	MDM1
2.60037893533338e-12	0.118337824859837	0.114	0.006	5.15733154244669e-08	4	SYT17
2.91223338482693e-12	-1.42758157845903	0.025	0.446	5.77583247212725e-08	4	CYP1B1
2.9243228363503e-12	0.859909545241891	0.81	0.493	5.79980948133355e-08	4	CHCHD10
3.33996500060072e-12	0.759718645566993	0.835	0.605	6.62415258569141e-08	4	PILRA
3.63732530399435e-12	0.678728893099244	0.646	0.3	7.21390727541199e-08	4	CAMK1
5.4472041486036e-12	-0.893865885527529	0.101	0.519	1.08034399879255e-07	4	ITGAM
5.62207391190088e-12	0.783333596250698	0.582	0.247	1.1150259189473e-07	4	CX3CR1
5.97352411645583e-12	0.651171739372361	0.987	0.889	1.18472903801669e-07	4	TPM3
7.15501233312969e-12	0.656498573593196	0.367	0.102	1.41905359602961e-07	4	C5AR2
8.19639810971254e-12	0.864915933484671	0.81	0.504	1.62559163709929e-07	4	ABRACL
1.00950533632595e-11	-1.08519750924504	0.19	0.573	2.00215193353527e-07	4	SORL1
1.13974794955255e-11	0.455764400259314	0.975	0.965	2.26046210834757e-07	4	PTMA
1.14412134123321e-11	0.760253607891979	0.696	0.346	2.26913585606782e-07	4	OAS1
1.1969598169455e-11	0.369535122496845	0.354	0.092	2.37393040494801e-07	4	RBBP8
1.46780187947739e-11	-0.970407562151168	0.114	0.503	2.91109146756752e-07	4	ACTN1
1.49475439582365e-11	0.879696946395985	0.848	0.58	2.96454639323705e-07	4	LY6E
1.83260914005262e-11	-1.05111303956112	0.316	0.675	3.63461370746636e-07	4	FPR1
2.09051574971687e-11	-1.43042969614305	0.089	0.501	4.14611988641346e-07	4	AC020656.1
2.17575211858176e-11	-0.836624552020877	0.722	0.944	4.3151691767832e-07	4	FCN1
2.68639855950177e-11	0.894670163900395	0.873	0.68	5.32793426305987e-07	4	PTGES3
2.856230218411e-11	0.928107298150126	0.848	0.706	5.66476139217453e-07	4	TIMP1
2.92676479598107e-11	-1.12703427211706	0.139	0.531	5.80465261986925e-07	4	AHR
2.94809606014055e-11	0.796773523897911	0.709	0.357	5.84695891607676e-07	4	RABGAP1L
3.55704665236584e-11	-0.982743361188955	0.291	0.642	7.05469062563716e-07	4	EVI2A
3.62157045943344e-11	0.483036584707126	0.975	0.953	7.18266069219434e-07	4	NACA
3.73894356217046e-11	0.728936106046621	0.81	0.518	7.41544676685266e-07	4	ZNF706
5.08836056424916e-11	0.765717883768935	0.709	0.404	1.00917455070753e-06	4	KLF3
6.28455518027465e-11	-0.847973365595241	0.215	0.579	1.24641582890387e-06	4	CRTAP
6.45897482268448e-11	0.660592309343536	0.823	0.501	1.28100847658301e-06	4	ISG15
6.56476638214152e-11	0.857674068227178	0.81	0.675	1.30199011657013e-06	4	PECAM1
6.62844741262333e-11	-1.58815938164825	0.418	0.712	1.31461997534559e-06	4	PPIF
6.63015728919709e-11	0.826211833557436	0.81	0.523	1.31495909516646e-06	4	UTRN
6.83306894792705e-11	-1.01123752129725	0.671	0.832	1.35520256444237e-06	4	CTSD
7.82069482070927e-11	0.688868897477387	0.709	0.36	1.55107840379127e-06	4	SECTM1
8.29434118322783e-11	0.624386154587927	0.987	0.946	1.64501668686957e-06	4	MYL6
8.92515199984529e-11	0.398327709335487	0.215	0.038	1.77012539612932e-06	4	SPRED1
1.01754219820516e-10	0.740106844409765	0.835	0.55	2.0180914417003e-06	4	CYTIP
1.15048592006369e-10	0.398626765059947	0.228	0.042	2.28175872526232e-06	4	ABCC3
1.19180207262277e-10	0.641466248507141	0.684	0.336	2.36370105063275e-06	4	CD300A
1.21744725176e-10	0.571985601474041	0.557	0.237	2.4145631344156e-06	4	AL139246.5
1.22087595301615e-10	0.227507622765621	0.139	0.015	2.42136327761693e-06	4	CENPE
1.40537740392022e-10	0.716403516365149	0.532	0.228	2.78728500519497e-06	4	MRPL18
1.4323196043899e-10	0.380738062891499	0.975	0.963	2.84071947138648e-06	4	MT-CO2
1.43440207676925e-10	0.581741037121633	0.342	0.095	2.84484963885645e-06	4	HSPB1
1.57795421960862e-10	-0.891648677797167	0.608	0.792	3.12955660374978e-06	4	JAML
1.60005193673693e-10	0.821795098799398	0.709	0.39	3.17338300613035e-06	4	SEC14L1
1.80885574396405e-10	0.70604825452524	0.911	0.716	3.5875035970039e-06	4	TUBA1A
1.83350478505503e-10	0.818446316714647	0.924	0.905	3.63639004019964e-06	4	EMP3
1.84467737832705e-10	0.394770373867689	0.987	0.981	3.65854864443605e-06	4	ACTB
1.99497037127547e-10	0.838188759462252	0.835	0.705	3.95662473735064e-06	4	HSPA8
2.00527887445793e-10	0.677177918525351	0.911	0.854	3.97706959171241e-06	4	PTP4A2
2.03353937435094e-10	0.189625979828488	0.203	0.034	4.03311864115022e-06	4	PAPSS2
2.09697682365469e-10	1.54174378917491	0.797	0.509	4.15893413435435e-06	4	MT2A
2.34463787922404e-10	0.432754983642808	1	0.966	4.65012030586503e-06	4	OAZ1
2.37359740909525e-10	0.676016209947445	0.747	0.44	4.7075557414586e-06	4	CDKN2D
2.38182689475977e-10	-0.840792341692395	0.025	0.389	4.72387728037705e-06	4	QPCT
2.65011765241716e-10	0.688781049359238	0.899	0.642	5.25597834003896e-06	4	PSME2
2.90606437070765e-10	0.272663217618565	0.228	0.044	5.76359746642449e-06	4	NR1D1
3.14722659824136e-10	0.57885293972381	0.557	0.246	6.24189451229208e-06	4	TMC6
3.31872349497541e-10	0.227389057853708	0.19	0.031	6.58202430758472e-06	4	CDYL2
3.319944941281e-10	-0.874853206149819	0.101	0.469	6.58444680204261e-06	4	PTAFR
3.53465745474887e-10	-0.809580169499348	0.089	0.456	7.01028613000343e-06	4	ZNF467
3.55228431122731e-10	0.692863349473693	0.873	0.836	7.04524547445713e-06	4	MYL12B
3.59425528434577e-10	0.669124611774323	0.949	0.839	7.12848650544296e-06	4	MSN
3.71080896527501e-10	2.32634259670048	0.709	0.442	7.35964742082992e-06	4	HSPA1A
3.76287730409032e-10	0.41848263936534	0.405	0.13	7.46291455720233e-06	4	APH1B
4.28570295437636e-10	-0.914623560406524	0.025	0.387	8.49983466941464e-06	4	CLEC4E
4.29801098718803e-10	0.326355198823041	0.354	0.104	8.52424519089002e-06	4	SNX9
4.41178796929564e-10	-0.891653268923121	0.734	0.846	8.74989907950404e-06	4	AP1S2
4.46799706141094e-10	0.741019611116929	0.848	0.656	8.86137857189631e-06	4	PSMB9
4.66103233284402e-10	0.491424973672761	0.494	0.197	9.24422542572954e-06	4	SVIL
4.76555887862366e-10	0.478142605482207	0.57	0.231	9.45153292397431e-06	4	ARRB1
4.97241884515939e-10	-0.944996214711402	0.013	0.365	9.86179829560463e-06	4	S1PR3
5.39617019676435e-10	-0.727855239298984	0	0.351	1.07022243512427e-05	4	CD163
5.76065242468041e-10	0.365743724680935	0.291	0.076	1.14251019538686e-05	4	CHST2
6.78996782988105e-10	0.374192856001841	0.278	0.07	1.34665431970031e-05	4	PLD4
6.91763735366146e-10	0.476073688694221	0.494	0.196	1.37197501635168e-05	4	SIDT2
7.18336148510367e-10	0.320657709680831	0.215	0.041	1.42467608334061e-05	4	HAUS8
8.81925491535922e-10	0.273933005383645	0.241	0.053	1.74912282736319e-05	4	SGPP1
8.88093291083563e-10	0.140730011981418	0.101	0.007	1.76135542420603e-05	4	IL21R
9.38950866063622e-10	-0.988376212060752	0.316	0.608	1.86222125266398e-05	4	MEGF9
1.24560568944494e-09	-0.947665734436456	0.291	0.601	2.47040976387615e-05	4	PGD
1.27050203852885e-09	0.748132498681859	0.835	0.662	2.51978669301426e-05	4	DNAJA1
1.33129271771063e-09	-0.664930647954405	0.823	0.889	2.64035284703548e-05	4	TALDO1
1.35031962290218e-09	0.396361824818441	1	1	2.67808890810189e-05	4	FTH1
1.40342508467657e-09	0.447485236812446	0.443	0.162	2.78341297043903e-05	4	P2RX1
1.52735759899719e-09	-0.809187893012106	0.025	0.371	3.02920832609112e-05	4	TFEC
1.53621940293826e-09	-0.717539485009063	0.873	0.92	3.04678394184746e-05	4	MCL1
1.55510618706088e-09	-0.956960991093526	0.873	0.956	3.08424210079784e-05	4	NFKBIA
1.63017195040234e-09	0.646448673214673	0.646	0.317	3.23312002923295e-05	4	MPC1
1.80055098978286e-09	-0.75440552863516	0.43	0.687	3.57103277803634e-05	4	GLIPR2
1.86409234074433e-09	-0.705092269328886	0.949	0.944	3.69705433939824e-05	4	S100A10
1.89213220372617e-09	0.774415243723785	0.734	0.458	3.75266579965011e-05	4	ITGAL
2.06803617057449e-09	-0.808983618969291	0.81	0.861	4.10153613710039e-05	4	APLP2
2.10724994688334e-09	-0.984201530655235	0.709	0.835	4.17930881965372e-05	4	CEBPD
2.11432822712637e-09	0.640393617338116	0.772	0.55	4.19334717285973e-05	4	LMO2
2.26436154303283e-09	0.330288415815539	0.443	0.158	4.49090824829702e-05	4	PRDX4
2.67411629156365e-09	0.371277533168463	0.405	0.135	5.3035748410582e-05	4	PIK3CG
2.81969416973606e-09	0.654347711767694	0.823	0.608	5.59229944683753e-05	4	HCK
3.162323619615e-09	0.459608617950179	0.646	0.304	6.27183643478243e-05	4	CXCL16
3.20852770993417e-09	0.744094133924654	0.734	0.428	6.36347300711244e-05	4	TESC
3.51201543779392e-09	0.481265415601801	0.949	0.936	6.96538021777669e-05	4	ARPC2
3.80305094157356e-09	0.199382427972351	0.165	0.026	7.54259093242285e-05	4	PRR5
3.8669237144194e-09	-2.08213674317116	0.43	0.711	7.66926980280799e-05	4	CXCL8
3.8761464886865e-09	0.771379239172141	0.911	0.81	7.68756133101193e-05	4	CSTB
4.05336088265313e-09	0.518495492508081	0.582	0.278	8.03903063856595e-05	4	KDM1B
4.47523960624447e-09	0.703430542975288	0.722	0.465	8.87574271106465e-05	4	ITGA4
4.49998153512467e-09	-0.836674336094109	0.38	0.639	8.92481337861276e-05	4	LY86
4.66925878025268e-09	0.590092272176901	0.734	0.442	9.26054093887515e-05	4	NAAA
4.74051299456821e-09	0.305247604917992	0.253	0.061	9.40185942212714e-05	4	TNFRSF8
5.23217693680103e-09	0.406295275296297	0.354	0.115	0.000103769765187575	4	EPS8
5.31840171622665e-09	-0.76205308158303	0.646	0.826	0.000105479861237923	4	BLVRB
5.45496793498722e-09	-0.720286135428429	0.911	0.962	0.000108188379054602	4	SRGN
5.60183155140598e-09	0.728093906957623	0.747	0.497	0.000111101125159035	4	ZBTB7A
5.7187640399629e-09	0.634652656845053	0.861	0.743	0.000113420247204584	4	VASP
6.14397853591651e-09	-0.910169286032782	0.392	0.675	0.000121853526302832	4	KCTD12
6.3148485542375e-09	0.448906331194908	0.532	0.235	0.000125242391376192	4	RBBP7
6.58566100901253e-09	0.173458337642274	0.139	0.019	0.000130613414791746	4	PRIM1
6.70916054984166e-09	-1.52079969866915	0.013	0.33	0.00013306278118501	4	THBS1
7.14256449163615e-09	0.205647768948581	0.101	0.009	0.00014165848156262	4	C1QC
7.16265531209967e-09	0.529840209855247	0.937	0.868	0.000142056942804873	4	CD48
7.26185424371215e-09	0.785620774192134	0.835	0.645	0.000144024355215543	4	CIRBP
7.80020397319208e-09	-0.6062751148089	0.734	0.838	0.000154701445400319	4	SDCBP
7.82706558308481e-09	0.331861018878915	0.443	0.168	0.000155234191709321	4	VPS53
9.04714594524141e-09	0.443628019430954	0.975	0.943	0.000179432045531973	4	ARPC3
9.26617867643924e-09	-0.823931724961516	0.253	0.542	0.00018377612168982	4	BST1
1.0008864319754e-08	0.522826813799762	0.911	0.804	0.000198505806053681	4	NPC2
1.01171268215171e-08	-0.860775667860951	0.405	0.67	0.000200652976251148	4	GCA
1.01959799990124e-08	-0.421744765882975	0.987	0.961	0.000202216871320413	4	RPL35A
1.03540424884729e-08	0.647863933012319	0.747	0.409	0.000205351724673882	4	TUBB
1.05458896691717e-08	0.694156394970218	0.696	0.399	0.000209156629808682	4	LYL1
1.10047375650058e-08	0.152781753024197	0.152	0.023	0.00021825696012676	4	AL645608.8
1.12539621878558e-08	0.266724776605887	0.291	0.083	0.000223199832071745	4	NSMF
1.12641662084954e-08	0.577659970551813	0.557	0.275	0.000223402208413089	4	LILRA1
1.12880693195745e-08	-0.800673576351211	0.684	0.795	0.000223876278815121	4	LAMTOR1
1.14753849682951e-08	0.489042196480899	0.443	0.175	0.000227591310076197	4	ADGRE1
1.1573204635554e-08	-0.984294562736708	0.392	0.674	0.000229531367536942	4	PLBD1
1.17478658296566e-08	0.181932025563232	0.127	0.016	0.000232995422999579	4	SH2D1B
1.20116185793818e-08	0.559543614349728	0.595	0.303	0.000238226431284879	4	CNIH4
1.20903366249172e-08	0.424399383062101	0.38	0.136	0.000239787646281982	4	FAM126A
1.21136206152964e-08	0.302776301847919	0.43	0.164	0.000240249437663174	4	RAB24
1.21782285422468e-08	0.509183889559241	0.937	0.924	0.000241530806678382	4	PSAP
1.35048921457567e-08	0.434373726970311	0.392	0.154	0.000267842525926793	4	STIP1
1.38268223273421e-08	0.332174845456902	0.911	0.589	0.000274227367218176	4	BCL2A1
1.65129212531233e-08	-0.815226328179842	0.253	0.537	0.000327500767213195	4	CTSA
1.66988867780743e-08	0.465761344608287	1	0.953	0.000331189021469547	4	RPL8
1.69909086525001e-08	0.451548874623947	0.519	0.227	0.000336980691305034	4	APOBEC3G
1.70583347400857e-08	-0.704153345073786	0.266	0.575	0.000338317952900119	4	CCNY
1.72467139393681e-08	0.712817965740046	0.81	0.577	0.000342054077559487	4	HSBP1
1.84977544762308e-08	-0.830342644138094	0.342	0.617	0.000366865964527085	4	HEBP2
2.24132192353741e-08	0.746623323243445	0.81	0.697	0.000444521377095174	4	LYST
2.31883697532832e-08	-0.709969148663442	0.304	0.592	0.000459894937316866	4	DPYD
2.38213037852177e-08	0.601744478510198	0.937	0.788	0.000472447917972222	4	SPI1
2.41379542708499e-08	0.807863194803083	0.684	0.421	0.000478728047053766	4	HSPD1
2.47186670686151e-08	0.605991424147369	0.62	0.332	0.000490245323971844	4	CCDC12
2.47469849662937e-08	-0.837552571518511	0.519	0.719	0.000490806952836503	4	TMEM176A
2.60735229614743e-08	0.866987517011588	0.886	0.725	0.000517116180894919	4	HSP90AB1
2.8392289029905e-08	0.848830462753198	0.848	0.766	0.000563104268330106	4	CFD
2.87182873880506e-08	-0.781707605994004	0.468	0.702	0.000569569793767209	4	TGFBI
2.94296060085509e-08	0.543490287656279	0.924	0.803	0.00058367737596759	4	PSME1
2.9966842275682e-08	-0.7183341750581	0	0.295	0.000594332382853602	4	NRG1
3.00811318834799e-08	0.58843478495801	0.899	0.92	0.000596599088645057	4	PTPRC
3.07535441711828e-08	-0.789386007381141	0.063	0.365	0.000609935041547068	4	CREB5
3.08211568331166e-08	-0.68000024821265	0.089	0.402	0.000611276003471202	4	FES
3.19268012189231e-08	0.247706931095803	0.304	0.092	0.000633204248574901	4	LIMD1
3.19376129551834e-08	-0.831431887322513	0.013	0.31	0.000633418677740152	4	F13A1
3.26229591351417e-08	0.57363597582489	0.911	0.791	0.000647011148527265	4	NDUFA4
3.29400588590002e-08	-0.777275318701678	0.873	0.905	0.000653300187350552	4	CD44
3.34942788857675e-08	0.163246355937372	0.101	0.01	0.000664292033141427	4	CLCF1
3.55952714505041e-08	-0.977003424500251	0.228	0.545	0.000705961018677848	4	BHLHE40
3.56254711732151e-08	0.586474289194092	0.658	0.386	0.000706559969778375	4	TBCB
3.79690560890973e-08	0.368794501548554	1	0.999	0.000753040289415066	4	B2M
4.0107518752097e-08	0.574745393890036	0.911	0.756	0.00079545241941034	4	HIGD2A
4.02878757796015e-08	0.630522505946774	0.633	0.341	0.000799029440336836	4	BTK
4.41419934631082e-08	0.538139223814099	0.975	0.971	0.000875468156353825	4	UBC
4.59680254770438e-08	0.582521484590359	0.848	0.675	0.00091168384928621	4	PPP1CA
4.68862901448041e-08	0.381854117490562	0.253	0.07	0.0009298957924419	4	SCRN1
5.01524260464745e-08	0.604824134480198	0.886	0.678	0.000994673065779728	4	H2AFZ
5.49198337593811e-08	-0.634031009470491	0.013	0.301	0.00108922506294981	4	STAB1
6.64501380334389e-08	0.50619646728636	0.532	0.241	0.00131790558761719	4	TBC1D10C
6.65869957947306e-08	0.267956923419	0.215	0.053	0.00132061988759689	4	FZD1
7.02688539261013e-08	0.44237363367341	0.468	0.202	0.00139364217991637	4	ARAP2
7.15013715021774e-08	0.216318949217704	0.19	0.041	0.00141808670100268	4	RAPH1
7.44738158945877e-08	0.395311591605568	0.43	0.181	0.00147703919063736	4	ST3GAL5
7.57483493781021e-08	-0.773717843092566	0.139	0.453	0.0015023170132159	4	TREM1
7.68355130767388e-08	0.541201891610133	0.646	0.344	0.00152387873085096	4	RUNX3
8.83924325923337e-08	-0.716752110255049	0.114	0.414	0.00175308711560375	4	IL13RA1
9.25115137637694e-08	-0.800269724766764	0.582	0.751	0.00183478085247684	4	TNFSF13B
9.37244737642127e-08	0.449627645224001	0.519	0.238	0.00185883748816563	4	DEDD2
9.52750699623623e-08	-0.784760538078953	0.835	0.917	0.00188959046256353	4	FOSB
9.65679007393183e-08	0.652448275573723	0.911	0.918	0.0019152311753629	4	SRSF5
9.969827470393e-08	0.574665845738733	0.684	0.371	0.00197731588220304	4	MPHOSPH8
1.05683491294232e-07	0.525458123629303	0.456	0.202	0.0020960206828385	4	CRCP
1.06619642546903e-07	-0.726966846001677	0.19	0.487	0.00211458737063272	4	LAT2
1.08164157701409e-07	-1.04174828427872	0.456	0.68	0.00214521973969205	4	SGK1
1.09326285660106e-07	-0.734143557117402	0.127	0.417	0.00216826822349689	4	SIRPA
1.156931073947e-07	-0.667461501632049	0.278	0.57	0.00229454139895909	4	IQGAP2
1.27951821987159e-07	-0.828719265171553	0.405	0.643	0.00253766848547133	4	CDA
1.31245418871076e-07	0.245642564204309	0.215	0.054	0.00260299039247006	4	HIST3H2A
1.3291241944677e-07	0.342288305030804	0.38	0.137	0.00263605201488779	4	IFIT2
1.38366745575871e-07	0.318889734204388	0.405	0.152	0.00274422766500624	4	RHOF
1.43484377548265e-07	-0.685829119658149	0.063	0.349	0.00284572565991475	4	PARP8
1.44878088394473e-07	0.352984336671526	0.342	0.121	0.00287336712712758	4	CALHM2
1.468644073656e-07	0.489282596443825	0.696	0.409	0.00291276179128195	4	UNC93B1
1.4997640217644e-07	0.393588279389461	0.481	0.216	0.00297448198436533	4	GBP1
1.54069684025949e-07	0.165469363800037	0.127	0.019	0.00305566404328664	4	MLC1
1.56923618456341e-07	0.348640384924441	0.241	0.067	0.00311226612484461	4	SLAMF7
1.65562678089903e-07	0.608363038950792	0.709	0.414	0.00328360459455705	4	ADGRE2
1.75543897423039e-07	0.462979451754988	1	0.968	0.00348156211759113	4	S100A4
1.80009706916536e-07	-0.68323988675768	0.557	0.746	0.00357013251727566	4	CTSH
1.8370267752288e-07	0.611492277943471	0.734	0.545	0.00364337520331128	4	RAB10
1.88560825047382e-07	0.56425218597496	0.443	0.2	0.00373972684316472	4	C11orf21
1.90553392335123e-07	0.393207054283403	0.949	0.877	0.0037792454301825	4	ARHGDIB
1.91912000570622e-07	-0.806242596089678	0.127	0.408	0.00380619070731715	4	CCR1
2.10252347392309e-07	0.532284872793957	0.785	0.61	0.00416993480583166	4	ATG3
2.30089568959403e-07	0.355722513941709	0.582	0.276	0.00456336642117184	4	SCFD1
2.42462893375636e-07	0.590774524025799	0.823	0.611	0.004808766564319	4	ADGRE5
2.51092635949307e-07	0.306451928430685	1	0.994	0.0049799202487826	4	EIF1
2.53428041878014e-07	0.585259583984602	0.709	0.459	0.00502623835456665	4	JPT1
2.5794012566659e-07	0.690925255324095	0.734	0.501	0.00511572651234548	4	CCT5
2.74114152745378e-07	0.16897598050138	0.215	0.056	0.00543650599139908	4	CDC42EP4
2.86274497196207e-07	-0.595027916951556	0	0.262	0.00567768210289237	4	ASGR2
2.89188106664393e-07	-0.781957171720542	0.165	0.443	0.00573546771947491	4	IL6R
2.89678888051099e-07	0.214733116194275	0.304	0.099	0.00574520138671745	4	SNAPC3
2.93850327399296e-07	0.515760597290123	0.696	0.444	0.00582793354331023	4	VPS35
3.15917438972853e-07	-0.576808952849616	0.734	0.832	0.0062655905671486	4	PCBP2
3.19777729661177e-07	0.353328217555221	0.468	0.211	0.00634215171237012	4	HAGH
3.50661618984668e-07	0.479208347927667	0.494	0.237	0.00695467188932292	4	WDR11
3.72290287817264e-07	0.36129688318881	0.316	0.108	0.00738363327827979	4	ING5
3.84463404142281e-07	0.39414269448205	0.544	0.278	0.00762506269435387	4	PTPN1
4.29986962831817e-07	-1.16479989129303	0.051	0.325	0.00852793143384343	4	GPR183
4.30544858183411e-07	0.496273799026772	0.354	0.135	0.00853899617235159	4	IFIT3
4.39579075482704e-07	0.431153879038652	0.937	0.868	0.00871817180404848	4	CORO1A
4.39856922501144e-07	0.216875163299898	0.241	0.069	0.00872368234396518	4	CNEP1R1
4.57124323955467e-07	0.496769307862307	0.481	0.247	0.00906614671700877	4	CHORDC1
4.57839467604722e-07	0.71474417321639	0.671	0.42	0.00908033016100444	4	HSPE1
4.58222164875496e-07	0.482853193579674	0.911	0.73	0.00908792019597571	4	HLA-DRB1
4.61017772442529e-07	0.718056187405696	0.658	0.417	0.00914336548085268	4	CD47
4.74016931379274e-07	-1.56912222616057	0.101	0.389	0.00940117780004514	4	EREG
4.81362100901135e-07	-0.691041831649922	0.013	0.27	0.00954685454717221	4	CES1
5.06119592239477e-07	0.215348562662278	0.291	0.094	0.0100378698728856	4	NFATC1
5.30672399817669e-07	0.406539787814621	0.253	0.08	0.0105248257055838	4	XYLT1
5.47969178727718e-07	0.612585937461417	0.646	0.398	0.0108678727217068	4	GBP2
5.5623400787853e-07	0.512746874003087	0.848	0.716	0.0110317890782549	4	NOP53
5.89198697980158e-07	0.427876173671359	0.557	0.282	0.0116855777770405	4	IDH2
6.33781620855311e-07	-0.976990380011925	0.329	0.588	0.0125697908864234	4	NLRP3
6.34323664753069e-07	-0.65955107234319	0.127	0.431	0.0125805412430476	4	BASP1
6.38568503920732e-07	0.166751233112079	0.152	0.031	0.0126647291382599	4	ZNF296
6.41452786214253e-07	0.537847844783016	0.899	0.705	0.0127219331089873	4	MAFB
6.51385303237019e-07	0.484327799231918	0.456	0.2	0.0129189247190998	4	POLD4
6.9305406066502e-07	0.523080359239241	0.823	0.607	0.0137453411851693	4	HLA-F
6.99260188176182e-07	-0.716352289828994	0.494	0.702	0.0138684273120982	4	BNIP3L
7.01627914398127e-07	0.577559301317504	0.671	0.443	0.0139153864262581	4	PIK3AP1
7.09550200639002e-07	0.409334495632742	0.241	0.072	0.0140725091292733	4	NOL4L
8.05981501310385e-07	0.685878685123698	0.582	0.326	0.0159850311154889	4	HLA-DRB5
8.13039227174504e-07	0.413509326407739	0.43	0.196	0.0161250069925519	4	FEM1C
8.72524120189367e-07	0.257363137565158	0.241	0.073	0.0173047708757157	4	TPM1
9.07094865882505e-07	-0.444955242314203	0.051	0.314	0.0179904124750477	4	CD1D
9.12435709726266e-07	0.284789363982997	0.241	0.072	0.018096337431001	4	UBASH3B
9.36936737890107e-07	-0.566269624294465	0.025	0.285	0.0185822663225745	4	PXN
9.55146561840256e-07	-0.42202150317251	0.962	0.943	0.0189434217609778	4	RPL7
9.71345505474559e-07	-0.662572208112982	0	0.243	0.0192646954100769	4	LINC00937
9.71777787126662e-07	0.647789641022107	0.696	0.522	0.0192732688520831	4	VAMP5
1.01456621563473e-06	-0.58849592076748	0.013	0.259	0.0201218917546835	4	MCEMP1
1.0419275128519e-06	-0.631096603654218	0.734	0.826	0.0206645483623918	4	ATP5MPL
1.04957927451282e-06	-0.499051867829104	0.228	0.501	0.0208163057514128	4	CLEC4A
1.06024347519946e-06	0.339151789341548	0.405	0.173	0.0210278088436308	4	SLC8B1
1.06190178661744e-06	0.178934201286083	0.266	0.083	0.0210606981339837	4	MAGED2
1.08521348606731e-06	0.539114694687941	0.873	0.731	0.021523039069173	4	CAPZB
1.12333592564386e-06	0.147570454000858	0.152	0.032	0.0222791214132947	4	AC005332.1
1.15422225393123e-06	-0.825118518475851	0.025	0.276	0.022891689962218	4	ALOX5AP
1.17423452852337e-06	-0.406702663008333	0.051	0.311	0.023288593404204	4	GM2A
1.1963248122871e-06	0.241910792069569	0.316	0.113	0.0237267100020901	4	ZDHHC1
1.21438889204446e-06	-0.636942126149935	0.114	0.382	0.0240849748959177	4	FAM129A
1.23654108436463e-06	0.315354460445362	0.519	0.254	0.0245243193262037	4	KLF11
1.24001972274638e-06	0.575763840082437	0.696	0.453	0.024593311161229	4	RHOB
1.28091413177921e-06	-0.558176310667124	0	0.238	0.025404369975577	4	FCAR
1.34303406657039e-06	0.210179066691968	0.253	0.08	0.0266363946422905	4	RGS12
1.36180021694588e-06	0.170439452794451	0.101	0.015	0.0270085837026877	4	SNED1
1.38456152572701e-06	-1.1284204306135	0.544	0.734	0.0274600087397438	4	DUSP6
1.39953835598979e-06	-0.966969223511867	0.266	0.516	0.0277570442143455	4	SLC25A37
1.48911379132498e-06	0.318067320855782	0.506	0.247	0.0295335938233484	4	MNT
1.51231315492087e-06	-0.341591143128268	0.987	0.953	0.0299937068015457	4	RPS13
1.60393536437165e-06	0.29852247243504	0.405	0.177	0.0318108500815829	4	CCDC90B
1.62919976253165e-06	0.158222183007187	0.139	0.028	0.0323119188902902	4	FAM219A
1.63085055371223e-06	0.334311169604761	0.405	0.171	0.0323446590317747	4	SLC1A5
1.6487064108608e-06	0.277836094786445	0.392	0.159	0.0326987942466023	4	TSPAN32
1.65213531713862e-06	0.222269053499707	0.127	0.023	0.0327667997448102	4	DHX35
1.76856834447022e-06	-0.835474599799085	0.266	0.564	0.0350760159758779	4	CCL3
1.7801086981817e-06	-0.643091934553863	0.532	0.712	0.0353048958110377	4	TXN
1.83552320396367e-06	0.377638089842352	0.468	0.222	0.0364039317042115	4	NAPG
1.84049071896108e-06	0.393984257619038	0.418	0.183	0.0365024524291552	4	PDCL3
1.98923950495813e-06	0.515927776920687	0.646	0.406	0.0394525871018346	4	JOSD1
1.99352801515474e-06	0.530293563466386	0.671	0.434	0.039537641124564	4	GRK3
2.0507375352966e-06	0.38094006367854	0.962	0.961	0.0406722775375375	4	CST3
2.07165732737073e-06	0.560839959322046	0.823	0.601	0.0410871797737437	4	ATP5MD
2.16902106800295e-06	0.108335153469277	0.127	0.023	0.0430181948417024	4	CYB561
2.19433748459248e-06	0.273927901318667	0.392	0.164	0.0435202953319227	4	MRPS35
2.2060832911221e-06	0.393865891948787	0.646	0.361	0.0437532499128247	4	INSIG1
2.25740503955685e-06	0.362885156296328	0.987	0.963	0.044771114149531	4	S100A11
2.29009858022401e-06	0.25961166706548	0.342	0.133	0.0454195251415829	4	TSTD1
2.29358851621103e-06	0.538337554295558	0.595	0.349	0.0454887410420133	4	BANF1
2.30501597274105e-06	0.175164689921405	0.177	0.045	0.0457153817873732	4	GAS6-AS1
2.33495734349666e-06	0.48579349744147	0.658	0.424	0.0463092089935692	4	SELPLG
2.34342138471769e-06	-0.663612085353732	0.215	0.458	0.0464770763231059	4	PSTPIP1
2.35475345577922e-06	-0.539805628970761	0.038	0.278	0.0467018252884692	4	SMARCD3
2.37004603861512e-06	-0.727205046344981	0.304	0.548	0.0470051230838537	4	YPEL3
2.39314486056203e-06	0.615559799160731	0.709	0.494	0.0474632420195267	4	CLEC2B
2.41957748480689e-06	-0.839384471753856	0.608	0.732	0.047987480256175	4	IRF2BP2
2.47275165916141e-06	0.474580240202187	0.582	0.311	0.0490420836561482	4	EIF5B
5.10084822191691e-109	2.12713491739952	0.903	0.015	1.01165122785278e-104	5	GZMB
5.87932515434405e-107	2.37041763731916	0.935	0.019	1.16604655786105e-102	5	GZMA
6.01078712181213e-104	2.38011426587468	0.903	0.018	1.192119409869e-99	5	FGFBP2
7.52505497745073e-100	1.97720074770629	0.935	0.023	1.4924441536778e-95	5	PRF1
9.15862479749268e-97	2.40710112014716	0.903	0.022	1.81643005608672e-92	5	GZMH
5.29902494251643e-86	1.75225431920665	0.806	0.019	1.05095561684928e-81	5	KLRD1
1.12464333086217e-80	1.42739313945315	0.71	0.014	2.23050511809894e-76	5	LAIR2
5.20416616470296e-78	1.33214866537304	0.742	0.018	1.03214227544554e-73	5	HOPX
2.49540296922857e-75	1.86887836077115	0.935	0.044	4.94913270887102e-71	5	CTSW
1.97247664364686e-73	1.56421632786848	0.839	0.033	3.91201292734481e-69	5	SAMD3
5.75510593837817e-68	0.873881374869714	0.613	0.012	1.14141016075854e-63	5	PYHIN1
5.72063930112351e-63	1.45237816646892	0.71	0.026	1.13457439259183e-58	5	SPON2
9.46092323653761e-63	0.636104944655554	0.484	0.005	1.8763849055025e-58	5	S1PR5
7.15249646358942e-62	2.26533140140623	0.935	0.066	1.41855462362369e-57	5	CST7
2.13764826192667e-56	0.793183659555917	0.419	0.004	4.23959779787916e-52	5	PRSS23
2.5078210695589e-56	0.641471560285495	0.419	0.004	4.97376152725616e-52	5	DTHD1
3.75448859558976e-56	1.40927849941016	0.903	0.064	7.44627723163318e-52	5	GZMM
7.25022583733837e-52	1.94328372261111	0.903	0.072	1.43793729031932e-47	5	SYNE2
1.10208939293782e-49	0.803983380333059	0.452	0.01	2.18577389301357e-45	5	MYBL1
2.06364440782009e-49	0.872593322245744	0.484	0.012	4.09282595402958e-45	5	MATK
7.46742418621206e-47	0.90512180843161	0.452	0.011	1.48101423885144e-42	5	TRDC
2.47582369465705e-46	3.96446442790417	0.903	0.097	4.91030113361333e-42	5	GNLY
3.17009716525662e-46	0.664830085513108	0.355	0.004	6.28725370785346e-42	5	TRGC2
1.92190065442006e-44	0.581911664624386	0.452	0.012	3.81170556791131e-40	5	C1orf21
1.69008340389402e-43	1.01569290834703	0.484	0.016	3.35194241494302e-39	5	KLRG1
3.07175752875116e-43	1.16359482594457	0.742	0.056	6.09221670677218e-39	5	CD247
5.87231429301055e-41	0.446964950113807	0.323	0.004	1.16465609373278e-36	5	FCRL6
2.10868944135086e-40	0.903781418442905	0.419	0.012	4.18216376903116e-36	5	ADGRG1
3.98726827241099e-40	0.688316294293635	0.355	0.007	7.90794916467272e-36	5	KLRF1
1.44524469553136e-39	0.588780299388428	0.29	0.003	2.86635380464735e-35	5	RGS9
1.6612019925966e-39	3.73053647249706	1	0.179	3.29466191191683e-35	5	NKG7
1.35605194472699e-38	1.0265895704536	0.548	0.03	2.68945782197704e-34	5	SKAP1
1.84398247973887e-38	0.621991774515397	0.258	0.001	3.65717045206611e-34	5	XCL2
1.95414550205729e-38	0.38977275823918	0.258	0.001	3.87565677423022e-34	5	PTGDR
2.07084912014421e-38	0.464210278647027	0.258	0.001	4.10711505998201e-34	5	TRGC1
2.32544428793248e-38	0.46695188422282	0.258	0.001	4.61205365625649e-34	5	MYRF
4.23200099881707e-38	0.483074537851882	0.226	0	8.39332758095389e-34	5	ZNF683
4.27870938461319e-38	0.775424593356957	0.387	0.011	8.48596432250333e-34	5	IL2RB
4.33286054962494e-37	1.10845970708785	0.419	0.015	8.59336232807114e-33	5	CLIC3
4.97844839276488e-36	0.858566943838713	0.645	0.049	9.87375669737059e-32	5	CEP78
5.97871914361516e-36	0.397296303081197	0.29	0.004	1.18575936775319e-31	5	TBX21
1.0600030175841e-35	3.01750464897397	0.903	0.137	2.10230398477454e-31	5	CCL5
3.60933254344781e-35	1.21602043986514	0.548	0.034	7.15838923342005e-31	5	MYOM2
9.6833956719653e-34	2.12829945971237	0.903	0.127	1.92050786362088e-29	5	IL32
2.04961916705308e-33	0.61572074412868	0.419	0.018	4.06500969401638e-29	5	TGFBR3
7.38976886269809e-33	0.298436643656165	0.194	0	1.46561285853891e-28	5	F2R
1.75115212810538e-32	0.488932008122699	0.387	0.015	3.47306001567141e-28	5	YPEL1
1.04067621666863e-31	1.11902311265267	0.419	0.02	2.0639731405189e-27	5	CD8A
2.66677165283619e-31	0.606319792197372	0.258	0.004	5.28900821907002e-27	5	IFNG
3.71027791308591e-31	0.446950206528896	0.258	0.004	7.35859418502328e-27	5	KLRC2
4.44879658851886e-31	0.545609492873191	0.387	0.016	8.82329827400946e-27	5	SLFN12L
5.67927042520488e-31	0.788713381592592	0.581	0.046	1.12636970343088e-26	5	RORA
4.13700861702949e-28	0.230425949355	0.194	0.001	8.20492919015459e-24	5	PDGFD
8.87554244361036e-28	0.797238306349599	0.516	0.041	1.76028633284124e-23	5	OPTN
2.41302253130788e-26	0.298008837523407	0.226	0.004	4.78574758634292e-22	5	NCALD
2.82186539221391e-26	0.770916486714717	0.871	0.131	5.59660563237785e-22	5	CCL4
1.26786880647957e-25	1.0931598723816	0.806	0.123	2.51456420389093e-21	5	ETS1
9.12967670877209e-25	0.38159513705162	0.29	0.011	1.81068878165077e-20	5	SLAMF6
9.56472973620983e-25	0.836627739530157	0.613	0.071	1.8969728485825e-20	5	LCK
1.51774850645939e-24	0.67175006462623	0.452	0.037	3.01015061286091e-20	5	ZAP70
1.52313169909772e-24	0.973985728685821	0.516	0.051	3.02082709882051e-20	5	IKZF3
2.94815579352182e-24	0.932269273722838	0.516	0.051	5.84707738529184e-20	5	C12orf75
9.64112841534543e-24	0.528974024202198	0.387	0.026	1.91212499861546e-19	5	NFATC2
1.19811368742764e-23	0.465784853122587	0.29	0.012	2.37621887627524e-19	5	ZNF831
5.17455944968623e-23	0.27956680144444	0.161	0.001	1.02627037565627e-18	5	PPP2R2B
2.14994365432458e-22	0.341929238726607	0.129	0	4.26398324962194e-18	5	KLRC1
2.14994365432458e-22	0.179585937095584	0.129	0	4.26398324962194e-18	5	B3GAT1
3.52361739953134e-22	0.536076936950058	0.355	0.023	6.9883903884905e-18	5	TXK
6.04234104374529e-22	1.37208323956209	0.548	0.066	1.198377499206e-17	5	KLRB1
6.56897424385508e-22	1.36960729446333	0.548	0.066	1.30282466178378e-17	5	TRBC1
1.38862788763834e-21	0.261940687878917	0.194	0.004	2.75406568955313e-17	5	EOMES
2.81585993853645e-21	0.87055195429342	0.871	0.182	5.58469501609935e-17	5	STK17A
3.52152623917133e-21	0.909992616370156	0.548	0.068	6.98424299014851e-17	5	CD2
4.91194488349701e-21	0.349407296253261	0.258	0.011	9.74186028743962e-17	5	NCR3
3.90547190602198e-20	1.10142635206815	0.613	0.089	7.74572243121338e-16	5	CD3E
4.76453731690798e-20	0.324018049356748	0.226	0.008	9.44950686062359e-16	5	SH2D2A
8.63484143530016e-20	0.388689126002986	0.29	0.016	1.71254810186308e-15	5	OSBPL7
1.42049176620197e-19	0.217908651950352	0.161	0.003	2.81726131990837e-15	5	CD160
2.39027167569786e-19	0.220831776279254	0.194	0.005	4.74062581441157e-15	5	PLEKHF1
2.51933684812884e-19	0.51998721521594	0.419	0.041	4.99660077089392e-15	5	LINC00861
1.9330332245024e-18	0.357209199270435	0.258	0.014	3.83378479415561e-14	5	LINC01871
3.39290887249817e-18	1.44244890078916	0.613	0.101	6.72915616682562e-14	5	CD3D
5.21310876123288e-18	0.788394613775088	0.581	0.09	1.03391586061532e-13	5	CD7
6.02354275588377e-18	0.182944484591251	0.129	0.001	1.19464923477443e-13	5	TTC16
6.28871176741036e-18	0.65185193250695	0.581	0.09	1.2472402048305e-13	5	PLEKHA1
7.04064705039146e-18	0.174642792599831	0.129	0.001	1.39637152950414e-13	5	KIR3DX1
9.77374724272006e-18	0.648373287438576	0.355	0.031	1.93842729064867e-13	5	CD96
1.10275314760031e-17	0.248573907655333	0.194	0.007	2.1870903176357e-13	5	JAKMIP1
3.81370261989017e-17	0.964032080978403	0.71	0.145	7.56371640602818e-13	5	CLEC2D
4.08535808669413e-17	0.181736206682576	0.161	0.004	8.10249069334047e-13	5	FCRL3
4.36647427160515e-17	0.620204244042798	0.419	0.049	8.66002842287449e-13	5	TFDP2
7.89120225264057e-17	0.711568709737418	0.323	0.027	1.5650621427662e-12	5	CD8B
8.38396037075815e-17	1.07539723666375	0.548	0.087	1.66279086033246e-12	5	CD3G
1.6636820383194e-16	0.527489459811347	0.355	0.034	3.29958058659887e-12	5	CCDC28B
3.91044025596166e-16	1.18905140827122	0.581	0.1	7.75557615964875e-12	5	TRBC2
4.35489733696342e-16	0.312603505185281	0.194	0.008	8.63706788839955e-12	5	TIGIT
8.36117946699575e-16	0.599818474528341	0.516	0.079	1.65827272368927e-11	5	PTPN4
8.71928539431065e-16	0.366314889511489	0.258	0.018	1.72929587225363e-11	5	NLRC3
2.40740999568539e-15	0.736690987817237	0.774	0.189	4.77461624444282e-11	5	ATP2B4
4.43922296831399e-15	0.568417850910835	0.548	0.093	8.80431091305714e-11	5	SLC38A1
5.61622860644283e-15	0.455292286603059	0.355	0.038	1.11386661951581e-10	5	TNIK
5.6395827236954e-15	0.194472093119979	0.129	0.003	1.11849844159051e-10	5	LAG3
5.64478872823465e-15	0.318554549331173	0.226	0.014	1.11953094847078e-10	5	SH2D1A
5.64478872823465e-15	0.28100521301177	0.226	0.014	1.11953094847078e-10	5	PRKCQ
5.88820519858959e-15	0.199773491750083	0.129	0.003	1.16780773703627e-10	5	PTCH1
6.9952025079711e-15	0.16675239062873	0.129	0.003	1.38735851340591e-10	5	A2M-AS1
8.45074150836049e-15	0.695066226407576	0.581	0.105	1.67603556335314e-10	5	REXO2
[truncated: 183 more rows]
