# Supplementary material for: Harnessing Nanotechnology for Gout Therapy: Colchicine-Loaded Nanoparticles Regulate Macrophage Polarization and Reduce Inflammation
Source: Biomater Res. 2024 Dec 11;28:0089. doi: 10.34133/bmr.0089 (PMC11632155; doi:10.34133/bmr.0089)
Supplement: Supplementary 1 — Figs. S1 to S8 Tables S1 to S7 [file bmr.0089.f1.zip › Table S6.xlsx]

## Sheet: Sheet1
Batman	CTD	SwissTargetPrediction
TUBB4B	CYP1A1	SIRT2
TUBB	FOS	PDGFRB
SLC6A3	CASP3	TUBB1
HMGB1	ABCB1	HDAC6
PRKAA1	JUN	HDAC1
COL3A1	TNF	HDAC3
CASP1	ACE	HDAC2
BDNF	VCAM1	SYK
PLCB1	BCL2	PDE10A
CAT	CDKN1A	SIRT3
TUBB6	IL1B	SIRT1
PLAU	IL6	RET
TUBB8	BAX	MTOR
CRP	CDK5	PIK3CA
RELA	CXCL8	PTGS2
COL1A1	ACHE	CCNA2
IL10	ACTA2	PDE4D
INS	CCL2	JAK3
GLS2	CCNB1	JAK1
CXCL1	FAS	CSF1R
SCT	GSK3B	CFD
FOS	HMOX1	MAPK8
IL6	IFNG	MAPK14
ABCB1	IKBKB	MAPK9
IL1A	IL2	ALOX5AP
TUBB4A	NFKBIA	F2
NFKB1	NR3C1	NOS1
F2	PAWR	NOS2
SOD1	SCT	NOS3
P2RX2	SESN1	PLK1
VEGFA	TBC1D4	IGF1R
PRKAA2	TGFB1	SRC
SPP1	TP53	FPR1
TIMP1	VIP	FPR2
AMH	ABCB11	GABRA2
BCL2	ABCC1	GABRB3
SLC34A1	ACE2	GABRG2
TUBB2B	AHR	AURKB
NLRP3	ALB	CDK2
P2RX7	ATXN1	P2RX7
IL1B	AURKB	PTK2B
TUBA1A	BLM	FLT1
MMP1	BTG1	KIT
PTGS2	BTG2	PDGFRA
HSPB8	CCND1	EGFR
SAA2	CCNE2	PDE2A
TUBB2A	CD44	TEK
TUBB3	CDC6	CAPN1
TGFB1	CDH1	AURKA
NR3C1	CDK2	TRHR
PLAUR	CELF2	ERBB2
COL7A1	CRH	PIM1
HSPA1B	CSF2	TGFBR1
TUBB1	CYP3A4	RPS6KB1
SLC28A2	DDIT3	PIM2
AHR	FDXR	BRD4
TUBA8	GADD45A	PDE5A
NR1I2	GDF15	ABCC1
SLC22A12	GJA1	LRRK2
ABCC2	ICAM1	JAK2
SLC22A6	KLF6	HRH4
XDH	MAPK8	HSP90AA1
TAS2R16	MAPK9	PTK2
ABCC1	MSH6	CSNK1D
SLC22A8	MYC	PGK1
PANX1	NR1H4	ERBB4
TUBE1	ODC1	MAPK10
TUBG1	PHLDA3	TGM2
TUBA4A	PPM1D	FLT3
TUBA1B	PPP1R15A	SLC27A1
TUBA3D	PRKAB1	CHEK2
TUBG2	PTK2B	GSK3B
TUBD1	PTP4A1	PRKDC
TUBA1C	RALBP1	PLA2G10
TUBA3E	RGS16	FAP
CACNA2D2	RNF19B	CDK5R1
CACNA1H	SGK1	CDK5
CACNA2D4	SPTAN1	ROCK2
KCNJ11	TAT	NR1H2
TOP2B	TIGAR	BRAF
CACNA1D	TIMP1	TYK2
CACNA1F	TNFRSF10B	MET
CACNA1B	TRIM22	DDAH1
TUBAL3	TUBA4A	CRHR1
CACNA1G	TUBB4B	ADORA1
CACNA1E	TUBG1	ADORA2A
CACNA1A	U2SURP	NR1H3
CACNG3	ZBTB24	TLR4
CACNA2D3	ZNF207	CYP19A1
CACNA1C	ABCA12	CA2
CACNA1S	ABCA13	F10
ADRA1A	ABCB1A	CA1
KCNH2	ABCC2	CA12
ADRA1B	ABCC3	PDE9A
CACNA1I	ABCC4	CA9
TOP2A	ABHD11	CSNK2A1
SLC6A4	ABTB2	PDE1C
ADRA1D	ACKR3	HTR4
CACNA2D1	ACVR2A	MAOB
	ACYP2	CA7
	ADCY3	CCNA1
	ADGRE5
	ADGRF4
	ADRB1
	AFF4
	AGO2
	AHNAK
	AHSA2P
	AIF1
	AIM2
	AK1
	AKAP10
	AKAP9
	ALMS1
	ALPK2
	AMBP
	ANAPC5
	ANKDD1A
	ANKHD1
	ANKRA2
	ANKRD10
	ANKRD12
	ANKRD28
	ANKRD33B
	ANKRD37
	ANP32E
	ANTXR2
	ANXA1
	ANXA2
	ANXA2P2
	AP1S2
	APEX2
	APLN
	APOBEC3C
	APOBEC3G
	APOD
	AQP9
	ARAP2
	ARGLU1
	ARHGAP15
	ARHGAP18
	ARHGAP26
	ARHGEF6
	ARHGEF7
	ARID2
	ARK2N
	ARL5A
	ARL5B
	ARL6IP1
	ARMC8
	ARRDC3
	ASPM
	ASXL1
	ATAD2
	ATF3
	ATP2B4
	ATP8A1
	ATXN3
	AVP
	B3GLCT
	B3GNT5
	B4GALT1
	BAMBI
	BARD1
	BASP1
	BBS9
	BCAT1
	BCL2A1
	BCL2L1
	BCL2L11
	BCLAF1
	BDNF
	BIRC3
	BLOC1S2
	BMP2
	BNIP3
	BNIP3L
	BORCS7
	BRCA2
	BRIP1
	BRMS1L
	BTBD10
	BTG3
	BTG4
	BUB3
	C12ORF54
	C14ORF28
	C15ORF39
	C1GALT1
	C3
	C3ORF62
	C6ORF58
	CABLES2
	CALD1
	CALML4
	CAMK2D
	CAPG
	CAPN1
	CARD16
	CARHSP1
	CASP1
	CASP2
	CASP8
	CASP9
	CAT
	CBX3
	CBX5
	CC2D2A
	CCDC51
	CCDC68
	CCDC82
	CCDC88C
	CCDC90B
	CCHCR1
	CCL1
	CCL18
	CCL20
	CCL4
	CCL5
	CCNE1
	CCNG2
	CD14
	CD200
	CD274
	CD40
	CD48
	CD55
	CD58
	CD59
	CD69
	CD80
	CD83
	CD86
	CDC25A
	CDC42EP4
	CDC45
	CDCA2
	CDCA3
	CDCA7
	CDK1
	CDKN2C
	CDKN3
	CDT1
	CEACAM1
	CENPC1
	CENPF
	CENPI
	CENPU
	CENPV
	CENPX
	CEP135
	CEP85L
	CFAP126
	CFAP58
	CFAP96
	CFLAR
	CHAF1A
	CHAF1B
	CHM
	CHML
	CHRNA5
	CIMAP1C
	CIRBP
	CITED2
	CLASP2
	CLDN1
	CLEC2D
	CLIC2
	CLN8
	CLSPN
	CNKSR2
	CNOT6L
	CNTLN
	COA7
	COMTD1
	CP
	CPEB2
	CPSF6
	CPT2
	CREBRF
	CREBZF
	CRTAP
	CSF2RB
	CSNK1A1
	CSNK1G1
	CSTA
	CTH
	CTNNAL1
	CTNNB1
	CUL4A
	CXCL1
	CXCL10
	CXCL11
	CXCL9
	CYBC1
	CYP4F2
	CYP4F3
	CYP4V2
	DAAM1
	DCAF4L1
	DCUN1D1
	DDIT4
	DDX17
	DDX50
	DDX60
	DENND5A
	DGCR8
	DHFR
	DHRS11
	DHRS2
	DIDO1
	DLG1
	DMD
	DMRT1
	DNA2
	DNAJC12
	DNAJC7
	DNASE1L3
	DNMBP
	DOCK4
	DOCK8
	DONSON
	DRAM1
	DRD3
	DTL
	DUSP10
	DUSP14
	DUSP2
	DUSP4
	DUSP5
	DUSP6
	DYRK2
	E2F1
	E2F8
	EDNRB
	EFHC1
	EGR1
	EGR2
	EGR3
	EHD4
	EHF
	EIF1
	EIF1AD
	EIF3A
	EIF3B
	EIF3M
	EIF4A2
	ELF3
	ENC1
	ENOX1
	ENPP2
	ENTPD2
	EOMES
	EPB41L5
	EPG5
	EPHA3
	EPPK1
	EPRS1
	EPSTI1
	ERAP2
	ERICH3
	ERV3-2
	ESCO2
	ESD
	ESM1
	ESR1
	ESYT2
	EXO1
	EXOG
	F2
	F3
	F5
	FAM107B
	FAM111A
	FAM111B
	FAM13A
	FAM13B
	FAM13C
	FAM174A
	FAM76B
	FANCG
	FBN2
	FBXL4
	FBXO5
	FBXW7
	FCGR2B
	FCRL4
	FEZ1
	FGF2
	FH
	FLT1
	FN1
	FNBP1
	FNBP4
	FOXJ2
	FOXK2
	FOXP1
	FRY
	FSCN1
	FUCA1
	FUT11
	FZD1
	G3BP1
	GABRP
	GADD45B
	GADD45G
	GARIN1B
	GAS7
	GBP1
	GBP2
	GBP4
	GCH1
	GCLM
	GCNA
	GEM
	GEMIN4
	GFM1
	GIGYF2
	GJC1
	GLIPR1
	GLS
	GMFB
	GNA15
	GNG2
	GNL3L
	GOLGA2P5
	GON4L
	GPATCH11
	GPATCH2
	GPATCH2L
	GPBP1L1
	GPD2
	GPNMB
	GPR132
	GPR137B
	GPR171
	GPR180
	GPR84
	GPX1
	GRAP2
	GRIN1
	GRPEL1
	GSPT1
	GTPBP3
	H1-2
	H2AC11
	H2AC6
	H2AC8
	H2BC10
	H2BC12
	H2BC12L
	H2BC21
	H2BC3
	H2BC4
	H2BC5
	H2BC6
	H2BC7
	H2BC8
	H3C6
	H3C7
	H4C3
	HAL
	HASPIN
	HAUS2
	HBD
	HBP1
	HDAC9
	HECTD4
	HELLS
	HEPH
	HHAT
	HIC1
	HINT1
	HINT3
	HLA-DRB4
	HLF
	HMGA2
	HNRNPD
	HNRNPDL
	HNRNPU
	HOOK1
	HOXA1
	HPDL
	HS2ST1
	HSPA14
	HSPA5
	HYLS1
	ICAM4
	ID2
	ID3
	IDS
	IER3
	IFFO2
	IFI16
	IFI27
	IFI44
	IFI44L
	IFIT1
	IFIT2
	IFIT3
	IFT20
	IFT22
	IFT25
	IFT43
	IGHG1
	IGHM
	IL10RA
	IL15
	IL17RB
	IL1A
	IL1R1
	IL36G
	IL7
	IL7R
	IMPA2
	INHA
	INHBE
	INPP1
	INPP4B
	INS1
	INTS11
	INTS15
	IPO5
	IRAK2
	IREB2
	IRF1
	IRF9
	ISG15
	ISG20L2
	ISLR
	ITGA4
	ITGAM
	ITGB8
	ITPR1
	ITPRIPL1
	IVL
	JCHAIN
	JMJD1C
	JPT1
	KCMF1
	KCNJ2
	KCNMB1
	KCNN2
	KCTD15
	KDM2B
	KIF20A
	KIF3A
	KIF9
	KLHL14
	KLHL23
	KLHL24
	KLHL28
	KRT18
	KRT7
	KYNU
	LACTB2
	LAIR2
	LARP1B
	LBH
	LCE1B
	LCOR
	LDLRAD4
	LDLRAP1
	LHX2
	LIF
	LIMA1
	LIN7A
	LINC01588
	LMNA
	LPO
	LPXN
	LRCH3
	LRP10
	LRP2
	LRRC47
	LRRFIP1
	LTA
	LY96
	MACIR
	MACO1
	MAFF
	MAK
	MAL2
	MAN2A1
	MAP1LC3B
	MAP2
	MAP3K7
	MAP3K8
	MAP4K4
	MAP7D2
	MAPT
	MARCHF7
	MARCKS
	MARS2
	MATR3
	MBD4
	MBD5
	MCCC2
	MCL1
	MCM10
	MCM4
	MDM2
	MDN1
	MED13L
	MED17
	METTL3
	MFSD6
	MGARP
	MGMT
	MICAL3
	MIOS
	MIR130B
	MIR185
	MIR190B
	MIR20A
	MIR374A
	MIR501
	MIR577
	MIR9-1
	MIR9-2
	MIR9-3
	MIRLET7D
	MKNK2
	MMP9
	MND1
	MOSPD1
	MPO
	MR1
	MREG
	MRM2
	MRPL30
	MS4A7
	MT1F
	MT1H
	MT1HL1
	MT1X
	MT2A
	MTFR2
	MTHFD2L
	MTOR
	MUC19
	MVP
	MXD1
	MXI1
	MYADM
	MYNN
	MYT1
	MZB1
	N4BP2L2
	NAA50
	NAB1
	NABP1
	NACA
	NAMPT
	NAPSB
	NASP
	NBN
	NCAPH
	NCBP1
	NCEH1
	NCF2
	NCOA2
	NCOA7
	ND6
	NDUFS4
	NECTIN4
	NEIL3
	NEURL3
	NFAT5
	NFATC4
	NFE2L2
	NFYA
	NHLRC2
	NINJ1
	NOS1
	NOS2
	NPIPB3
	NPL
	NPTX1
	NQO1
	NR4A2
	NR5A2
	NREP
	NRN1
	NRP1
	NSMCE4A
	NT5E
	NTS
	NUMB
	NUP153
	NUP155
	NUSAP1
	NXT1
	OCLN
	OGA
	OLIG2
	ORAI1
	ORAI3
	ORC1
	OTP
	P2RX5
	P4HA1
	PABPN1
	PAIP1
	PALB2
	PANK2
	PAQR4
	PARP1
	PARP2
	PATL1
	PAX6
	PBXIP1
	PCBP2
	PCGF2
	PCGF5
	PCM1
	PCNX2
	PDCD5
	PDE4B
	PDK1
	PDS5B
	PELO
	PFAS
	PFKFB4
	PGAP1
	PGM1
	PHF10
	PHF11
	PHF6
	PHLDA1
	PHTF2
	PIDD1
	PIK3C2A
	PIK3R2
	PILRA
	PIM2
	PKIG
	PLA1A
	PLAAT2
	PLAAT4
	PLAGL1
	PLAT
	PLAUR
	PLCXD1
	PLCXD2
	PLEKHA2
	PLEKHF1
	PLEKHG1
	PLPP3
	PLXNB2
	PM20D2
	PMAIP1
	POLA1
	POLA2
	POLE
	POLH
	POLQ
	POMC
	PPP1CA
	PPP1R3E
	PPP2R2A
	PPP4R3B
	PREX1
	PRIM1
	PRKDC
	PRMT2
	PSD3
	PSMC3IP
	PSME4
	PTAFR
	PTGER4
	PTGR3
	PTPN3
	PTPRR
	PTX3
	PUS3
	PVRIG
	PXT1
	PYHIN1
	RAB11FIP1
	RAB11FIP3
	RAB12
	RAB20
	RAB21
	RAB29
	RAB8B
	RAD51
	RAD51C
	RALA
	RALGDS
	RAP2B
	RASEF
	RASSF1
	RASSF4
	RB1
	RBBP4
	RBBP8
	RBL1
	RBM12
	RBM18
	RBM25
	RBM34
	RCC1L
	REL
	REPS1
	REV1
	RFC1
	RFK
	RFTN1
	RGL1
	RGS1
	RGS20
	RGS3
	RIF1
	RNF113A
	RNF144A
	RNF34
	RPAIN
	RPL13
	RPL17
	RPL31
	RPL37A
	RPS27L
	RRAD
	RRAGC
	RRM2
	RRM2B
	RRP7A
	RSKR
	RSL1D1
	S100A2
	S100A4
	S100A8
	S100A9
	S100PBP
	SAC3D1
	SAMD1
	SAMD9L
	SAMSN1
	SAT1
	SBF2
	SCAF11
	SCD5
	SCLY
	SDC1
	SDCBP
	SDHAF1
	SEC62
	SELE
	SERINC1
	SERINC5
	SERPINA6
	SERPINB10
	SERPINB2
	SERPINB8
	SERPINE1
	SERPINI1
	SERTAD1
	SESN2
	SESTD1
	SETBP1
	SETD1B
	SETD5
	SETD6
	SHANK2
	SHISA8
	SIDT2
	SIX1
	SKIL
	SKP2
	SLAMF1
	SLAMF7
	SLBP
	SLC15A4
	SLC16A14
	SLC1A5
	SLC25A37
	SLC29A1
	SLC2A3
	SLC2A5
	SLC30A1
	SLC35G1
	SLC44A5
	SLC4A7
	SLC6A4
	SLC7A11
	SLC9A9
	SLCO4C1
	SLFN13
	SMAD1
	SMAD4
	SMARCA1
	SMARCC2
	SMC3
	SMC6
	SMCHD1
	SNHG12
	SNHG7
	SNRNP200
	SNRPA1
	SNRPN
	SNX4
	SNX5
	SOCS2
	SOCS3
	SORBS1
	SP1
	SP100
	SP140L
	SPIC
	SPIN4
	SPON1
	SPRED1
	SREBF1
	SRGN
	SRM
	SRSF11
	SRXN1
	STAMBPL1
	STAT1
	STAT3
	STING1
	STK4
	STRIP2
	STS
	STX12
	STX6
	SUB1
	SULF2
	SUN2
	SUZ12
	SYNCRIP
	SYNE2
	SYTL3
	TAF15
	TAF5L
	TANK
	TAP1
	TASOR2
	TBC1D27P
	TBC1D8B
	TBX22
	TCAF1
	TCF19
	TCIRG1
	TDO2
	TDRD9
	TEAD4
	TENM2
	TENT2
	TENT5C
	TERT
	TFAP2A
	TFPI
	TFPI2
	THBD
	THBS1
	THEM6
	THRA
	THRB
	TIAM1
	TICRR
	TIPIN
	TIRAP
	TJP1
	TLCD1
	TLR4
	TM9SF3
	TMEM106C
	TMEM163
	TMEM170B
	TMEM177
	TMEM185B
	TMEM30A
	TMEM43
	TMEM87A
	TMF1
	TMPO
	TNFAIP3
	TNFAIP6
	TNFRSF10D
	TNFRSF13B
	TNFRSF17
	TNFRSF1A
	TNFRSF9
	TNFSF10
	TNFSF13B
	TNFSF4
	TNFSF9
	TNNI3
	TOGARAM1
	TOP2A
	TOP3A
	TOPBP1
	TOR1A
	TP53I3
	TP53INP1
	TP53TG1
	TPCN2
	TPD52L1
	TPRG1L
	TRA2A
	TRAF1
	TRAF2
	TRAPPC10
	TRIAP1
	TRIM26
	TRIM29
	TRIM32
	TRIM38
	TRIO
	TRIR
	TSC22D1
	TSC22D3
	TSEN15
	TSGA10
	TSHZ1
	TTC9C
	TUBA1A
	TUBA1B
	TUBA1C
	TUBA3C
	TUBA3D
	TUBB
	TUBB3
	TUBB5
	TUBGCP5
	TXNIP
	UBALD2
	UBE2C
	UBE2J1
	UBR2
	UBR4
	UNC13C
	USP1
	USP34
	UTP3
	VEGFA
	VPS13A
	VPS13D
	VPS72
	WDHD1
	WDR33
	WDR44
	WDR72
	WDR76
	WDR90
	WEE1
	WNK1
	WSB1
	XPC
	YPEL5
	YTHDC2
	YTHDF3
	ZBED1
	ZBTB1
	ZBTB10
	ZBTB14
	ZBTB44
	ZC3H12A
	ZEB2
	ZFAS1
	ZFP36L1
	ZFYVE16
	ZMAT3
	ZMYM5
	ZMYND8
	ZNF200
	ZNF202
	ZNF232
	ZNF337
	ZNF395
	ZNF443
	ZNF45
	ZNF451
	ZNF544
	ZNF638
	ZNF652
	ZNF672
	ZNFX1
	ZSCAN20
	ZSWIM7
