# Supplementary material for: Harnessing Nanotechnology for Gout Therapy: Colchicine-Loaded Nanoparticles Regulate Macrophage Polarization and Reduce Inflammation
Source: Biomater Res. 2024 Dec 11;28:0089. doi: 10.34133/bmr.0089 (PMC11632155; doi:10.34133/bmr.0089)
Supplement: Supplementary 1 — Figs. S1 to S8 Tables S1 to S7 [file bmr.0089.f1.zip › Table S7.xlsx]

## Sheet: Sheet1
Harmonizome 3.0	CTD	GeneCards
ALDH16A1	SLC2A9	HPRT1
SLC2A9	IL1B	ABCG2
CAT	TGFB1	DARS2
IL1B	CD14	PRPS1
TNF	XDH	UMOD
CCL2	ALPK1	SLC2A9
PTGS2	ABCG2	SLC22A12
ABCB11	ALDH16A1	LDHD
IL6	CARD8	XDH
SLC22A12	HPRT1	SLC17A3
SLC22A6	SLC17A3	SLC17A1
PPARG	POMC	HNF1B
NOS3	IL1RN	LOC107032760
VEGFA	SLC22A12	SLC22A11
JUN	SLC22A6	INS
ABCC4	CCL2	PDZK1
REN	TNF	CARMIL1
CDKN1A	ABCB11	APRT
CDKN1B	CXCL8	IL1B
ABCC2	MPO	ALDH2
ABCC1	ABCC2	SLC16A9
RELA	SLC22A8	NLRP3
SERPINE1	HSPA5	TNF
IL1A	PTGS2	MUC1
TGFB1	CAT	PKD2
ADIPOQ	VEGFA	ALPK1
EDN1	IFNG	SLC22A6
MPO	RELA	MEFV
PPARD	ADIPOQ	P2RX7
CDH1	CDKN1A	IL6
TP53	SLC22A1	PNP
HMOX1	JUN	CXCL8
PPARA	MMP9	HLA-B
NOS2	PPARA	CYP2C8
CCND1	CYP3A11	CYP2E1
IL12B	CDKN1B	ADSL
CYP2C9	NOS2	PTGS2
NFKB1	IL6	IL18
IFNG	SOD2	ALB
MYC	ABCC4	IL1RAPL2
FOS	EDN1	SLC22A8
ICAM1	ICAM1	IL1R1
CASP8	CCND1	SLC22A7
PCNA	FASN	S100A9
NFKBIA	CYP3A4	TLR4
FAS	REN	SLC22A13
GDF15	HMOX1	R3HDM2
BAX	SERPINE1	SEC61A1
SLC22A1	CDH1	NLRP1
DDIT3	NOS3	CRP
SOD2	ALB	GCKR
FASN	CYBA	G6PC1
SLC22A8	AGT	REN
SLC22A9	ABCC3	B3GNT4
TJP1	SLC22A11	A1CF
CDK2	ABCC1	TMEM171
CASP6	GSTM3	PPAT
CA2	NFKB1	ALDH16A1
BCL2	BAX	TRIM46
MAP4K2	PPARG	TET2
AGBL4	CRP	PRPS1L1
RELN	BCL2	MAOA
ASIC2	DDIT3	HNF1A
CNTLN	FABP4	ABCC8
SF1	IL1A	KCNJ11
TLL1	ACTA2	RELN
PYGM	RNF19B	LOC126862549
RASGRP2	CTNNB1	MSMB
GRIK2	GDF15	HNF4A
HPRT1	PARP1	ANKH
PRPS1	DUSP5	LRP2
	IL12B	PAX2
	IKBKB	APOA1
	CASP3	BLK
	NFKBIA	SHLD2
	UGT1A1	JAK2
	TJP1	GAA
	SRXN1	PRKG2
	CYP2C9	SYK
	PPARD	SLC37A4
	GPX2	PRPS2
	FOS	GDA
	GPT	WDR1
	NOX4	ACSM2B
	ARRDC3	TOLLIP-DT
	UGT1A3	PYGM
	SLC22A9	IL37
	ENPP1	ADH1B
	TIMP2	XPNPEP3
	DNAJC3	GCK
	HAL	PDX1
	CCNF	NEUROD1
	MYC	PAX4
	DECR1	KLF11
	TP53	BCAS3
	IL2	COMT
	COL3A1	PKHD1
	RGS16	ADA
	LEPR	IL4
	VCAM1	LEP
	TNFRSF10B	NPHP1
	SLC27A2	CARD8
	NPHS2	SLC12A1
	ALPL	LINC01672
	CD44	APOE
	BTG1	OTULIN
	CYP8B1	LOC100130744
	TMPRSS2	SLC2A9-AS1
	GPX1	LPL
	P4HB	LIPC
	GSK3B	NRXN2
	VLDLR	CCL2
	CASP1	CLNK
	HLA-DRB1	CD160
	CBR1	AMPD1
	FAS	NPHP4
	TIMP1	NPHP3
	HAVCR1	SHROOM3
	NR3C1	AFG2B
	ACIN1	CST9
	PCNA	HNFJ3
	CPT2	MIR146A
	DHCR24	NGF
	IL4	H19
	CA2	NIPSNAP2
	CASP8	SPG21
	CASP6	PAAF1
	INSR	SLC17A2
	MAPK3	PRTFDC1
	CD36	INSR
	MAPK1	TNFSF11
	ACE2	ATM
	HSD11B2	CD14
	ABI3BP	MLXIPL
	EDNRB	RASGRP2
	RBBP8	SF1
	CYP3A23-3A1	APOB
	IMMT	JAK1
	PPP1R15A	CPT2
	GSTT1	IGF2
	STAT3	MPL
	APOB	CEL
	CDK2	APPL1
	SELE	MLKL
	BCL2L1	INSL6
	LEP	C12orf43
	MKI67	INS-IGF2
	TXNIP	MIR150
	OCLN	LOC126805749
	GSTM1	RREB1
	ADH4	PANK2
	ASPH	MEN1
	NPPB	INHBC
	MAP2K5	CNTN5
	ID2	ZNF724
	HSP90AA1	MIR302F
	ERN1	ADK
	ABCB1A	SLC6A3
	GRPEL1	ERCC6
	GADD45B	ATIC
	MAPK8	DGUOK
	NPHS1	SGCE
	DAP	EN1
	GADD45A	THAP1
	TDO2	MAF
	TPD52L1	NIPAL1
	FOXO1	SLC17A5
	PPARGC1A	TLR2
	CCND2	ZNF518B
	SREBF1	ADRB3
	ITIH4	TGFB1
	MMP8	HP
	NFE2L2	VDR
	GTSE1	CERNA3
	EMC3	PPARA
	PMAIP1	SOCS3
	ATP5PD	SLC2A6
	ACE	XK
	SLC7A8	MICA
	SOCS7	CSF2
	STAT4	IL10
	OCLNA	APOC3
	NCOA3	IL17A
	INS1	LPA
	GBP1	GPT
	SLCO1B2	CSF1
	APOC3	HRH2
	ERO1A	CDC42BPG
	IL10	GPI
	UCP2	TNFRSF1A
	LDHA	HLA-DRB1
	NPPA	TERT
	HCAR3	CD40LG
	SLC7A11	DNAJB11
	SLC22A20	MAP4K2
	SLC22A4	TRAF1
	ECT2	BAZ1B
	PODXL	SLC12A3
	PTPRF	PKLR
	LIFR	ADM
	CCNB1	SOD2-OT1
	SLC22A2	CYP3A4
	AGTR1A	TFAP2A
	ERP29	CLCNKB
	TUBB4B	SFMBT1
	CASP9	MLXIP
	ABCC6	ENSG00000261026
	SOD1	ADIPOQ
	FANCE	FFAR2
	ISYNA1	UGT1A1
	STAT1	UGT1A6
	GPD1	UGT1A8
	SELL	HLA-C
	NOX1	IFNG-AS1
	MAPK14	ENSG00000232891
	SLC7A1	LRP1
	SLC22A19	KTN1
	IFI27	ABCB1
	ADH1	MIR155
	TCF7L2	MT-TT
	CYP1A1	MT-TH
	CYP7A1	MT-TW
	HADHA	MT-TQ
	PLAAT4	MT-TS2
	FADS1	MT-TC
	SLC22A7	MT-TA
	KATNAL1	IL12B
	SMAD7	S100A8
	TFPI2	SLC28A2
	LITAF	OIT3
	NFAT5	HFE
	INHBB	CST3
	CAR3	EGF
	TSKS	CXCL16
	AHR	SNHG1
	TBX3	MIR488
	COL1A1	TET2-AS1
	UGT2B7	MIR920
	TRIM38	MIR3146
	CSF2	PFKM
	SLCO1A1	SLC4A1
	AGER	LRP6
	HIF1A	ANK1
	MMP10	SPTA1
	UGT1A8	SPTB
	DUSP1	EPB42
	TIPARP	SIRT1
	CPT1A	PON1
	CXCL3	ABCC4
	HPGD	FAM182A
	CXCL2	MIR223
	HSPE1	MIR663A
	AQP2	BTF3P7
	PTGS1	EPO
	SLC30A5	FXYD2
	ZNF232	PRKAG2
	GLS	POMC
	SLC22A5	HMGCR
	ATF2	IL23R
	HSPB8	OPRD1
	KIF20A	PRG4
	CDC6	NRBP1
	DCN	MIR143
	H3C4	MIR126
	PPP1R3F	MIR142
	BMP6	MIR16-1
	EGFR	MIR222
	DGAT2	MIR25
	TMEM30B	MIR17
	ABCC5	MIR18A
	NQO1	MIR30A
	CD55	MIR30C2
	GSTT1B	MIR133A1
	CXCL1	LDLR
	ENC1	RELA
	CAPN1	MYD88
	PKLR	SLC2A5
	CEBPB	PDK2
	SLC45A4	TRPM2
	MYLK	PGR-AS1
	FGFR1	AOX1
	IRF7	PPARG
	LIPC	IL6R
	MMP12	MYH9
	SORD	POP1
	FAAP24	MYO9A
	DNAJA1	DRD5
	EIF5A2	GHRL
	TSC22D1	AGL
	ACADM	GBE1
	CCNG2	CASQ1
	FBXO3	TBXAS1
	ST3GAL4	PANX1
	DNAJB9	CYP4B1
	CASP4	HGF
	MGLL	PSMD9
	RNF145	CYP2C9
	DYNC1I1	CYP1A2
	GBP3	SGK1
	NR1H3	MPC1
	NFKB2	LPXN
	PCK2	CT69
	MMP2	LINC01010
	DNAJB1	PIK3CG
	IGFBP2	MMP14
	IGF1	SAA1
	ISG15	ABL1
	TRIM46	MIR22
	CHAC1	PPM1K-DT
	ALAS1	ENSG00000249219
	GADD45G	PYCARD
	CCL5	FGFR2
	CDCA7L	FGF5
	FZD5	LTBP3
	KNG1	UBE2Q2
	SAA2	OVOL1
	ATP2A2	MUSTN1
	CYP19A1	MIR345
	EPO	MIR452
	CRH	MIR556
	LPCAT3	MIR619
	POMK	MIR1303
	NR4A2	MIR4452
	HES1	G6PD
	TGFBR2	GATA1
	TNFRSF11B	AGT
	SLC10A1	F2
	FKBP1B	PDGFRA
	MIRLET7D	TFRC
	CCN4	CSF3R
	PSAT1	WFS1
	SQLE	PCBD1
	TSC22D3	PTF1A
	S100A9	UBA5
	ZNF473	UFM1
	DNAJA2	LHX1
	PRDX2	RFX6
	UGT1A9	CDK5RAP3
	CARD10	GLIS3
	MAOB	DDRGK1
	GALM	KIF12
	MRM2	UFL1
	CADPS2	C17orf78
	ID3	SRC
	FDX2	PPARGC1A
	RB1	HLA-A
	CCDC137	MAFTRR
	FLT1	LINC02605
	CRYAB	SLC2A2
	IL17RB	GCG
	KLHL25	G6PC2
	SPARCL1	MMP2
	MMP19	CCL3
	OASL	CYP2C19
	PLIN2	IFNA2
	UGT1A6	PTPN11
	FN1	MC4R
	CCNB2	PTX3
	FABP1	TEC
	C8B	TUBB1
	AIG1	NPPB
	HSP90B1	NOD2
	CHUK	KCNQ1
	MBL1	FOXA2
	RAPH1	TACR1
	MMUT	JAZF1
	PYCARD	SPP1
	CTH	HSP90AB3P
	TOP3A	TBX2-AS1
	UMOD	LINC02724
	CAMK1D	LOC101927855
	LGR4	RAF1P1
	CYP2C70	LOC124900867
	RPL39L	HSALNG0032849
	TTPA	lnc-PDZK1-2
	DFFB	HSALNG0032847
	THBS1	FCGR3A
	TXN	ATG16L1
	ACOT4	ABCF1
	ENO1	IL17REL
	IER3	IGF1R
	ORM2	MMP3
	AOC3	HNF4G
	FZD1	KCNJ1
	EYA3	MIR519C
	KLF11	B2M
	TYMS	TRPV4
	ECI2	TNFRSF11A
	NR0B2	MTNR1B
	CASP7	HBB
	DNAJC10	FBP1
	FBXO8	GYS1
	PTGDR2	GYG1
	GOT1	PHKG2
	MMD	GYS2
	BAG2	NCOA2
	HBA-A2	PHKA2
	HSF1	PHKB
	NET1	PHKA1
	PDK4	G6PC3
	ARHGAP5-AS1	NEK3
	ATF6	SLC37A1
	SLC3A2	SLC37A3
	GLUL	PAGR1
	ZBTB24	CAT
	ATOSA	CCN2
	IFI35	PIK3C2A
	TEX261	CD44
	HSDL2	PRPSAP1
	DTYMK	APOA5
	RPA2	RHEB
	NBN	IFNG
	SARS1	MMP1
	ARG1	PTGS1
	MAPK13	NR5A2
	ATP6V1A	COX5A
	BIRC5	HSPA8
	TM2D2	IFNB1
	AKR1C1	HLA-DQB1
	PPFIBP1	IL2RA
	BDKRB1	UGT1A9
	ETFB	UGT1A4
	UCK2	UGT1A10
	VIM	UGT1A7
	ALOX5	UGT1A3
	LXN	UGT1A5
	CYCS	TNFRSF10B
	BTG2	MMP2-AS1
	DDR1	LOC126862361
	ARMCX1	LDHA
	PPP1R7	PRODH
	PPM1M	AMPD3
	PPP1CB	COG2
	PTH1R	TNFRSF1B
	SGK1	HPD
	CDK5	MAP3K11
	IL17A	WNT5B
	AKT1	ERC1
	ABCB4	ADIPOR2
	SLC38A7	RAD52
	CD163	CUX2
	TRIM32	TPST1
	ADRB2	POLR3C
	BLM	IL31
	CBLB	TRMT112
	AGO3	ZFPL1
	SCARB1	FBXL14
	CYP1B1	AP5B1
	NME2	FAM13C
	MRPL9	LRRC43
	APOL6	LINC02985
	CDCA7	ENSG00000256950
	MRPL16	KRT8P26
	ORC6	ENSG00000250132
	TGFB2	RNU6-818P
	MIR192	RNU7-170P
	CHKB	lnc-DRD5-4
	GTF2H4	lnc-ADIPOR2-3
	IL5	lnc-RHEB-3
	TLR2	lnc-WDR1-8
	ATP6V1F	HSALNG0062380
	CHAF1B	HSALNG0062381
	GSR	HSALNG0094630
	SCD	piR-32214-100
	IL18BP	HSALNG0035738
	MET	HSALNG0094629
	ACOX2	lnc-MRLN-1
	RUNDC3B	piR-56759-048
	AGTR2	SLC22A1
	DDIT4	TMX2-CTNND1
	ACOX1	CALML4
	BAK1	HMOX1
	CP	NFE2L2
	EIF1	VIM
	GART	MAPT
	SLCO2A1	TUBB
	SEPSECS	GAL
	TAOK2	PSORS1C1
	FOXQ1	PDGFRB
	HILPDA	MMP9
	NR4A1	CHKA
	CAV1	TBX21
	CCL13	PRKCA
	HBP1	ACE
	FGFR1OP2	HMGB1
	RPS19	IL1A
	PRODH	LOC126862264
	SFMBT1	CASR
	EIF2S2	SLC12A2
	NAP1L1	VLDLR
	RUNX2	WNK1
	SLC51B	ENO3
	EIF4EBP1	KCNN4
	ELF3	SLC3A1
	GOT2	ALAS2
	GSTM2	AQP2
	ITGA3	CETP
	CDCA5	EPB41
	DNAJB6	GRHPR
	ECHS1	PRDX2
	TRIM26	AGXT
	ARPC1B	GJB2
	PDCD10	KCNJ10
	PIK3R1	PFKP
	KDR	CD47
	PSMB1	DLL1
	CD59	PFKL
	ENTPD4	STK24
	GSTA3	SUOX
	MAP2K1	TRPM6
	IGF1R	WNK4
	WIPI1	ADD1
	EID3	APOC2
	ELMO2	GYPA
	ROS1	GYPC
	RFC4	HAMP
	ST6GAL1	MOCS2
	ACHE	PGAM2
	LBH	RHAG
	MAPT	SLC12A4
	ST3GAL5	SLC7A9
	EIF4A2	STK39
	TP53BP2	ADD3
	ACOT12	KLF1
	ASNS	RHBDF2
	DERL1	SEC23B
	GPX1A	SPTBN2
	RIC8A	ADD2
	ROPN1L	ANK2
	ARHGAP20	CLDN16
	CHP1	CLDN19
	CLPP	FHL3
	GLYCTK	HOGA1
	HMGB1	KLHL3
	NR2F1	MOCOS
	TUBE1	OSGEP
	CA9	OXSR1
	PCK1	RHD
	AARS1	BSND
	GDF6	CLCNKA
	SAC3D1	HBG1
	SBSPON	MAGED2
	TRIB3	MOCS1
	SAA1	PIEZO1
	CYP3A7	STOM
	GAMT	WNK3
	GPT2	BLOC1S6
	ABCA8	FIP1L1
	CEBPA	CDAN1
	MFSD2A	KCNJ16
	MRPL45	CDIN1
	PLAT	DMTN
	PON1	HBE1
	C9ORF85	UFC1
	PRPSAP1	GYPB
	SAT2	ICAM4
	AGO2	TRIM72
	SFXN4	SYNRG
	ATP1A2	DBNDD1
	COPG1	DPH3
	DEXI	ERFE
	EIF4H	GGNBP2
	FASLG	SFTA3
	ADTRP	C12orf75
	DCAF11	KIAA2026
	GTF2H5	LOC106501713
	IL1RAP	LOC124153154
	SDHD	LOC126860368
	SQSTM1	LOC126860369
	CDCA2	STAT3
	ADAM15	BCL2L1
	ATP8B1	VCAM1
	TNFRSF1A	SLCO1B1
	ZMYM2	MTHFR
	KIFC1	GLUD1
	NLRP3	PRDX5
	ACADL	CHUK
	DUT	ARID1B
	PRL	SCGN
	HMGCS1	VSTM4
	IL13RA1	GAD1
	SERPINA10	IL1RN
	ADORA2B	SLC22A4
	CISD1	NR1H3
	SURF4	TREM1
	FSHB	AR
	LEAP2	CYP2D6
	NMB	VEGFA
	MECR	FYN
	PLA2G7	FOXP3
	PMEPA1	TIMP1
	ALDH1B1	CTSB
	MMP1	SCD
	SLC39A14	PTK2
	SLC39A8	NTRK2
	SMS	IDH2
	ATXN2	CFTR
	CYP1A2	KAT5
	OSER1	LMNA
	TNFRSF21	RARB
	CNTNAP4	ALDH1A2
	CPSF6	KCNJ2
	ECI1	MITF
	EIF2A	MYL2
	GCLC	ABCA1
	KIAA0513	TRPA1
	PILRA	FDPS
	RCBTB2	PTGDR
	SETD5	RUNX2
	ZBTB44	CNTNAP2
	COL4A2	ESRRA
	GATA6	MAPKAPK5
	PTGDS	PPARD
	EPN2	RPS6KA4
	GMNN	TOP2B
	PEX19	ABCC9
	WDR26	BDKRB2
	GSTP1	CD2
	TSC22D2	ETV1
	MAP3K8	PTPRD
	HSPA4L	TOLLIP
	CACNB3	ADAM15
	ABCD3	DMP1
	MXD1	DPF2
	CCNA1	PDE1C
	COX14	SMARCC1
	CSTF3	SRPK2
	SRPRB	ABCG1
	TK2	ADH1A
	INSIG2	ARHGAP9
	SLC23A1	BRSK2
	NDUFS5	CACNA2D4
	SDHC	CCS
	ARAF	DST
	CYP4B1	H1-4
	FGF2	KLC2
	ITM2A	MFN1
	MAP3K12	SLC13A3
	OLR1	SMYD3
	CYP4A14	SOX6
	HSPB1	CACNA2D3
	ZWINT	CLIC5
	CCR5	DAP3
	CDCA3	FANCE
	MASTL	GRID1
	AQP9	HIBADH
	BAIAP2L2B	ITIH4
	PANX1A	KMT2E
	RACGAP1	PIBF1
	HERC5	PNPLA3
	HERC6	POLA2
	DBI	RUNX1T1
	HSPA1A	SCYL1
	REV3L	SF3B2
	RGCC	SIPA1
	RND1	SLC38A1
	TLCD1	SNCG
	SRC	TAF6
	ACACA	ADH1C
	CYB561	ALX4
	GPLD1	ARID2
	SIN3A	ARID5B
	MYO1C	ASH1L
	RRAGC	DCTN2
	THYN1	GABPA
	RPS18	MUS81
	ARID5A	NTNG2
	CTPS2	OPN4
	PLA2G4C	POLD3
	POLH	RBFOX1
	BCL2A1	RBM14
	DCAKD	RFX3
	MARCO	TAX1BP1
	PCSK9	TBL2
	ACSL5	TFF3
	RASSF2	THBS3
	PAX6	ACSM1
	ZNF697	BTN3A1
	DHRS3	PTGFRN
	FMOD	RBM4
	LPL	SART1
	ATF5	ACAD10
	PHLDA3	ACSM5
	CYP2C19	AP4M1
	SERINC3	ATG2A
	SESN1	ATP1A4
	ANGPTL3	BTN2A1
	LUM	GALNTL5
	C2CD2	KCTD7
	LDHB	MED27
	LHX2	MEPE
	MITF	RNASEH2C
	SLC25A22	SLC38A2
	CDK14	SUCNR1
	FMNL2	SV2B
	RPL11	TAF11
	SLC2A1	WDR11
	TLE1	WDR4
	ATP5PF	ARL4A
	C1ORF54	BCL7B
	H4C2	BTN2A2
	RASL11A	CDKN2AIP
	S1PR1	COL21A1
	TTK	H1-3
	ACP3	H4C3
	IL1R2	MTX1
	LBP	NAA25
	COX7C	SCAF11
	DCTPP1	SLC28A3
	GNMT	SPIN1
	PRKCI	SUPT3H
	BTF3	ASB10
	C1S	BTN3A2
	CLGN	BTN3A3
	TMED2	FSTL4
	SULF2	KIF26B
	C1ORF21	NIPSNAP3B
	MYO1D	PRSS16
	SUCLG1	RTKN2
	ACO2	SCAMP3
	GPM6B	SPCS3
	PPP3CA	ABT1
	SERPINH1	BLTP3A
	TH	CNIH2
	ZC3HAV1	CNPY4
	SLC18A2	EVA1A
	NFKBIB	NAP1L5
	RUNX1	NGRN
	ASAP1	PRDM15
	CTU2	PRDM8
	GRINA	SLC17A4
	TPX2	TRAFD1
	OAS1	ACSM2A
	SLC16A3	FBXO22
	AMOTL2	FRMD4B
	DNAJA4	FRMD8
	FERMT1	H2BC5
	FLRT2	H3C4
	AKR1C4	H4C5
	CCL3	H4C8
	FEN1	MMRN2
	PCCB	SCAMP5
	RPS14	NCKAP5
	RPS8	ADIRF
	SERPINF2	EIF1AD
	KIF2C	ENTREP3
	ATP1B2	GPR89A
	CCPG1	H2AC7
	RPL32	HMGN4
	CCNE1	PXDNL
	AVP	SSUH2
	PPBP	TRPT1
	ABAT	ZNF639
	CABLES1	ZNRD2
	DIDO1	CCDC88B
	BID	DMAC1
	MMP7	FAM53A
	CTBP2	KRTCAP2
	NFKBIZ	LHFPL3
	POU2F1	TMEM174
	STIP1	ZNF710
	IFI44L	ZSCAN31
	IFI6	H2BC7
	UNG	PCNX3
	ABL2	C5orf22
	LHB	GDPGP1
	SCARA5	MALRD1
	SLC46A3	OR13C8
	CDC7	REXO5
	OTC	ZNF322
	RPS3A	C2orf16
	SLC20A1	EEF1AKMT3
	PPP1CA	MBLAC1
	VCAN	OR13C3
	VEGFC	SLC22A18AS
	YPEL2	STIMATE
	ATP5F1B	BTN2A3P
	CYP3A65	FAM25A
	SKP2	TCL6
	FZD4	ZNF730
	SERPINA6	CLDN24
	TRIB1	SPATA31C2
	C11ORF54	NUTM2D
	CDK7	STIMATE-MUSTN1
	IL1RL1	HAGLR
	MIR122	HCG11
	TKFC	LINC02903
	EGF	GUSBP2
	NCF4	LINC01405
	SERPINA1	LIPT2-AS1
	ANKRD13D	MIR1237
	KIN	MSC-AS1
	OSGIN1	CASC17
	ATP5F1E	LINC00938
	CDKN2B	LMCD1-AS1
	FKBP15	NUTM2A-AS1
	PLEKHF1	POU5F1P4
	SLC23A2	DST-AS1
	TFF3	GBA1LP
	PPP1R14B	IDH2-DT
	RASA1	LINC00940
	IGFLR1	RFX3-DT
	PLA1A	SLC38A4-AS1
	APLN	ZNRD2-DT
	EEF1A1	AADACL2-AS1
	FOSL2	H2AC10P
	CYP51A1	LHFPL3-AS1
	EDEM1	LINC00944
	ESR1	LOC100507053
	FNDC3B	MIR3679
	HAO2	BRPF3-AS1
	CTSC	FLJ46284
	UHRF1	GIMAP3P
	BAIAP2L2	KLC2-AS1
	DHRS11	LINC02318
	PRKAG2	LINC02723
	AMIGO2	SF1-DT
	IL24	LINC01404
	NGFR	LINC02372
	ADH7	LINC02980
	CDC25A	LINC03076
	FNBP1	LOC102723878
	ACO1	LOC124902694
	HSD17B4	NRXN2-AS1
	APOA4	SLC25A51P4
	RIDA	EIF3IP1
	SERPINE2	ENSG00000250829
	CCDC121	ENSG00000254461
	CSF1R	LOC105379030
	MGP	MIR6761
	RBBP4	ENSG00000229618
	SLPI	ENSG00000236263
	ABCB1	ENSG00000249001
	AACS	ENSG00000255038
	ACTA1	ENSG00000256116
	ANKRD11	ENSG00000257767
	CHD2	ENSG00000258830
	IL18	H2AC9P
	JAK1	LOC100128993
	LPO	RNU1-36P
	PHYH	RPS10P1
	PLD1	ENSG00000242798
	APCS	ENSG00000243696
	CELF2	ENSG00000248245
	METTL22	ENSG00000254739
	STAR	ENSG00000256706
	THBD	ENSG00000257086
	FBXO32	ENSG00000271857
	ASL	ENSG00000272218
	BAAT	ENSG00000272305
	CYP4X1	ENSG00000272777
	GHR	FTH1P22
	ORM1	H1-12P
	ECH1	LARP1P1
	IFITM2	MRPS36P2
	JDP2	RNU6ATAC31P
	NDUFS4	RNU7-185P
	DLC1	CYB5AP4
	RANBP1	ENPP7P11
	TTC33	ENSG00000235389
	GALR2B	ENSG00000272856
	GATA4	ENSG00000282988
	LPAR6A	HMGN1P31
	MTTP	KRT18P3
	PDIA3	LINC02689
	PKN1B	RNU6-879P
	RBPJB	RPL10P2
	RPL3	RPL18AP11
	SB	RPL23AP54
	TRPN1	RPL31P24
	CMPK2	RPSAP49
	EIF3A	SMIM15P2
	NR1I2	SNRPCP13
	PAK1	ARMC10P1
	ARHGEF2	CTBP2P3
	CYP4A8	ENSG00000260743
	ENDOG	ENSG00000274591
	LRP8	ENSG00000286618
	ADAL	ENSG00000287898
	FASL	LOC124902606
	FDXR	MIPEPP1
	MYH7	RN7SKP93
	PLAGL1	RN7SL318P
	HAT1	TRMT1P1
	ALDOC	ENSG00000253557
	DHRS4	ENSG00000273088
	FMO1	LOC124904573
	FZD7	RNU6-363P
	ANXA3	SLC2A9-AS1-001
	EEF2	UFM1P1
	PSMB4	lnc-RASGRP2-2
	AEN	lnc-RTKN2-4
	HP	CM034954-172
	MIR712	CTB-49A3.2
	NRAS	ENSG00000249755
	PPM1D	ENSG00000272166
	SCML1	ENSG00000286085
	CREBRF	ENSG00000290009
	CYP7B1	MK280607-089
	TMSB15A	NONHSAG047833.2
	TXNRD1	RF00017-5511
	GSN	RF00017-6151
	LMNB1	lnc-ARHGAP9-2
	NRP1	lnc-ATE1-7
	TFDP1	lnc-ATG2B-2
	GNAS	lnc-COL21A1-8
	SHPRH	lnc-GLUD1-1
	ESD	lnc-HIST1H2BF-1
	HNF4A	lnc-KCNJ11-2
	IFIH1	lnc-PRKCD-2
	ENTPD5	lnc-SLC38A2-2
	EPS8	lnc-SMYD3-6
	RRAS2	lnc-VKORC1L1-2
	DLG1	CM034961-014
	SPON1	CM034962-293
	AK1	ENSG00000251338
	SYK	ENSG00000291336
	ALDH18A1	ENSG00000291338
	ATP1A1	HSALNG0007480
	ENPP2	HSALNG0007818
	LY6E	HSALNG0033332
	RASSF1	HSALNG0035721
	ACBD7	HSALNG0035726
	ENTPD8	HSALNG0035741
	PSMA1	HSALNG0048845
	PTGES	HSALNG0084800
	SLC19A2	HSALNG0084807
	SMAD1	HSALNG0084946
	TGFB3	L13714-396
	TRAF2	LOC100422639
	YWHAB	MN309129
	POLA1	NONHSAG003206.2
	SYNE1	NONHSAG038390.2
	EEF2K	RF00003-044
	S100A4	RF00017-5426
	CYB5R4	RF00017-6382
	G0S2	lnc-ARHGAP9-1
	MCM5	lnc-C4orf17-3
	PAWR	lnc-HIST1H2AD-2
	UPRT	lnc-HIST1H3D-1
	CSRNP2	lnc-KCNJ11-1
	ELOVL2	lnc-KRTCAP2-1
	KLC2	lnc-MBLAC1-2
	RIGI	lnc-NRG4-3
	PDGFA	lnc-SFMBT1-5
	TNFSF9	lnc-TAX1BP1-3
	BRAP	lnc-TFF3-2
	CYP2C8	lnc-TRIQK-8
	CDO1	lnc-UBASH3A-6
	FCGR2B	piR-31162-066
	UBE2C	piR-31313
	CEP63	piR-38051-196
	EIF4G1	piR-39098-249
	RMI1	piR-40154-061
	TUBA1A	piR-43408-017
	ABCB1B	piR-46852
	ELOVL6	piR-47223
	NTS	piR-47515
	SAT1	piR-48759-293
	ACKR3	piR-49423-021
	TEK	piR-52594
	RPL13	piR-52680-322
	ANXA6	piR-60513
	GRB10	HSALNG0012164
	RHOB	HSALNG0035749
	PAICS	HSALNG0038925
	PPIP5K1	HSALNG0048959
	ALAS2	HSALNG0049690
	IKBKG	HSALNG0050335
	POGLUT2	HSALNG0050337
	PROCR	HSALNG0060278
	ANAPC11	HSALNG0073411
	GCLM	HSALNG0084783
	ENTPD7	HSALNG0084785
	HAUS7	LOC105377323
	MAP2K2	LOC124900730
	PHLDA1	LOC124902688
	SPRY4	LOC124909356
	UFL1	MN309171
	P3H1	RF00017-4394
	CLK1	RF00017-6383
	DDX5	RF00026-239
	IFI44	RF00619-029
	IFITM3	hsa-miR-5095-372
	KRT19	lnc-ACSM1-3
	PID1	lnc-BCL7B-2
	RBM3	lnc-KCNJ11-4
	SPP1	lnc-KMT2E-7
	TK1	lnc-RUNX2-6
	ALS2CL	lnc-UBASH3A-7
	KIF7	piR-33804-159
	MCMBP	piR-35674-533
	UBIAD1	piR-41405-125
	BAZ2A	piR-47464
	EDNRA	piR-50968-096
	PDLIM1	piR-54765-015
	SCRN2	piR-56133-227
	DCXR	piR-57138-043
	LGMN	piR-57461-011
	MAP4K4	piR-59316-017
	MMP14	piR-61945-389
	PON2	CM034953-345
	TM7SF2	HSALNG0032818
	CYP2C29	LOC124901962
	NAMPT	LOC124902475
	FKBP7	RF00026-784
	HMGCS2	piR-43105-497
	TIMM21	piR-48209-256
	ANKMY2	piR-48209-523
	CLEC3B	FLT3
	CLIC4	IGF1
	FBXO4	UCP2
	TXN1	IL2
	BACH1	IGFBP1
	ECE1	SST
	MALAT1	ACVRL1
	PRKACB	BMPR2
	RGS2	CASP1
	VSIG8B	ACVR1B
	ISG20	HDAC7
	SPARC	ACVR2A
	A2M	ARNT
	EHHADH	B4GALT1
	NR2F2	ATXN2
	TNFRSF12A	DAB2
	AP3M2	FRK
	L3HYPDH	USP2
	OGDH	INHBB
	CTPS1	ORC4
	TMEM97	ASAH2
	TUBB5	NFAT5
	MAP2K3	AKT1S1
	RACK1	DACH1
	SHMT1	P2RY6
	DEF8	STC1
	PC	ADPGK
	TREM1	INHBE
	EIF5	NRG4
	ROCK2	HLF
	GLDC	SLC48A1
	TPM1	ANKRD55
	TUBA1C	QRICH2
	CRY1	LINC02875
	SOCS6	C5orf67
	ORAI3	B4GALT1-AS1
	GJB1	ADPGK-AS1
	MFN1	THORLNC
	PTK2B	LYN
	TNC	PVR
	COTL1	FGFR1
	EGR1	KIT
	SLC2A2	IRS1
	BDNF	CDKN3
	CARS1	HHEX
	MCAM	TAGAP
	NR1I3	KDR
	BRIX1	TP53
	EFEMP1	MAPK14
	HLA-E	NOS2
	KIFAP3	CTSL
	PNPLA2	TNFRSF11B
	RAI2	IDO1
	USP40	NOD1
	ATE1	STING1
	FAAH	TXNIP
	SLC19A1	CALCB
	UBE2G2	LACTB
	UBE2W	MIR494
	FDFT1	CHASERR
	LOX	MIR1246
	MACO1	BRD4
	TAT	TSC2
	DNM1L	MYC
	ITPKC	STAT1
	KLHL24	TYK2
	MYO19	CSF1R
	SYNC	CD40
	FANCB	LAMA5
	LY96	CLEC16A
	ALOX15	CSN1S1
	PTP4A1	FCRL3
	BDKRB2	MAP3K7
	TMEM107	NFKBIA
	HOMER3	HCK
	SLC7A5	FBN1
	AKR1B8	ITGAM
	CCNE2	KL
	EIF2AK1	TSHR
	EIF2B1	EPHA3
	FBLN1	FADD
	LYN	MB
	RAD51	PLAA
	RGS4	ECI2
	TRIAP1	HBG2
	CDCA4	CDH10
	PLA2G2A	MARCO
	RSAD2	MC3R
	TSPAN31	VPS45
	COX4I1	PLA1A
	PGAM1	DCBLD2
	TLR4	DCDC2
	FAM241A	CIRBP
	LSS	MYO18B
	RALGAPA1	KLHL5
	SH3TC1	MRPS30
	UBC	PRPSAP2
	HOOK1	LINC-ROR
	MTURN	HMGB1P5
	VTCN1	ISCA1P1
	KLF4	ASS1P7
	OPCML	CREBBP
	POU2AF1	CDK5
	ZDHHC23	MPO
	DHX37	SOD1
	IL23A	HSPB1
	INHBE	BRCA1
	VSIR	ITGB2
	GKAP1	TOP2A
	PDGFRB	ANPEP
	UTP15	BDNF
	CEBPD	GBA1
	MOK	ICAM1
	S100A8	JUN
	CEP128	KRT18
	CIDEC	NOS1
	HBB	NOS3
	MSMO1	NTRK1
	MGAT1A	RARA
	PRMT8B	ABCC1
	SCAF4A	CHAT
	SPTAN1	CYCS
	TMCC1B	GFAP
	TRIM35-27	NF1
	WT1B	NRG1
	AKR1B10	PRKN
	SNN	TUBA1A
	MX1	TUBB3
	PDIA6	TUBG1
	ADH1C	ABCB4
	CD40	CCNB1
	SERPINB6	CLU
	STC1	GLRA1
	TUBA4A	KLK3
	IFIT3	MCL1
	PSMG1	NQO1
	UGT1A10	PLCB1
	UPP1	SLC9A3
	RO60	SOD2
	CLDN1	TUBA4A
	CXCL14	TUBB4A
	GSTA5	VCL
	LCORL	ABCB11
	GORASP2	ITGAL
	IL1R1	NOTCH4
	PLPP3	OTC
	RNASEL	POU5F1
	VCL	PTHLH
	PJA2	SLC2A4
	ZEB1	TDO2
	MRPL18	TPMT
	C1QTNF1	PXN
	CCDC18	TBL1XR1
	HK2	TUBB2A
	MTOR	CCNA2
	CARD6	CYP2B6
	CEP152	CYP3A5
	CMSS1	GMNN
	LHX1	HCRTR2
	ARHGEF39	HSPB8
	HSPA9	NR1I3
	MRAP	NTF3
	PLK3	PAX8
	SLC12A3	RALBP1
	USPL1	S100B
	CD2AP	SLC22A2
	HSD11B1	TUB
	UGT1A7	GLRA2
	AKR1C2	MAP2
	HPDL	NAGLU
	SETD7	NR1I2
	ZFAND2A	RORC
	ETNK2	SLC22A3
	FAM222A	SRI
	MDM1	TUBA1B
	MED13	TUBB2B
	XRCC1	TUBB4B
	BRCA1	UGT2B7
	IGSF22	HCRTR1
	ACTN1	MYT1L
	CCL11	NTNG1
	CHDH	TUBB6
	PER1	ALDH9A1
	ATP5F1A	UBE2E3
	NAP1L5	GREM2
	PHF1	TUBA1C
	SCOC	PAOX
	SLC25A19	TRIB2
	CYP2C11	TSHZ2
	HSD3B2	TUBA3E
	ITGB1	TUBB8
	KRAS	ATAD5
	SIRT4	TUBA3C
	AKNA	TUBA3D
	CD9	TAS2R39
	ACOX3	TAS2R4
	CYP3A9	TAS2R46
	IFIT1	PSORS1C3
	ITGA11	CYCSP5
	MARCKS	CLEC12A
	PRMT2	AKT2
	SLC38A2	SLC2A1
	STS	CALR
	WEE1	FOXO1
	PDE8B	ITGB3
	KRT18	PTPRC
	SKA2	ADAM17
	TENT5B	IL6ST
	BTC	JAK3
	COX6B2	CDKN1A
	HBEGF	COL2A1
	IL12A	DPP4
	IL32	EIF2AK3
	NCOA2	FAS
	RAB23	GSTP1
	PDCD4	MMP13
	ALDH3A2	PCSK1
	DAP3	PTPN6
	BMPR2A	STAT5B
	CHIC2	CTLA4
	CYTH1A	EPOR
	DNA2	GATA4
	DNAJC19	HSPA5
	DNAJC3B	HSPD1
	FMO4	STAT5A
	MAN1A2	TTR
	NRM	VWF
	PRKAR2AA	ADCY5
	PRR12B	ANXA1
	PRRX1A	F5
	USP1	FTO
	XPO5	GATA6
	ABHD3	GP1BA
	ADORA2A	ITGAV
	SRD5A1	KITLG
	CCDC34	MIF
	CTSS	MMP19
	RNF19A	MMP7
	ARHGEF28	MMP8
	BMAL1	OPRM1
	H2AX	PAX6
	HIRIP3	PLA2G4A
	HOGA1	SLC16A1
	L3MBTL3	TRPV1
	NKD2	ACAN
	RTN4R	ANXA5
	SLC17A6	COMP
	TCEA2	ETV6
	TRIM13	GLP1R
	CD83	IL17RA
	MGMT	IRF5
	CYP51	MMP12
	ERP27	NR4A2
	APC	PCK2
	CITED2	PTPN22
	DMKN	REL
	LRP10	SERPINH1
	TCF7L1	SLC11A1
	TRIM6	SLC5A2
	APP	STAT4
	BCL6	TCF7L2
	NT5E	THBD
	ALPK2	ITGA2
	CREM	SOX9
	HSD3B5	ADAMTS5
	ABCB9	CCR2
	AREG	GC
	CCDC88C	IGF2BP2
	CKLF	IL3
	GOLM1	IRS2
	MLYCD	ISL1
	PSMD13	MMP10
	WSB2	MMP15
	AQP1	PADI4
	CYP2B2	PRKCSH
	F2	PTPRN
	RRM2	RELB
	ACBD4	SEC63
	CMTM3	SELP
	DGKH	SLC19A2
	GINS3	ACP1
	NOS1	ADAMTS4
	RMI2	ALOX5AP
	ICAL1	CCR6
	NPR1	CD244
	COQ3	CIITA
	MIR194-1	FOLR2
	NR1D1	FOXM1
	SELP	GAD2
	EIF1AX	HGD
	PIK3CA	HMGA2
	SLC16A5	IL13
	CBS	IL18R1
	CPEB3	MAFB
	CYSTM1	MMP17
	OLFML1	OSM
	PLCD3	PROX1
	PRICKLE2	PSTPIP1
	STAT5B	SOCS2
	TRAM2	THPO
	KLK1	BST1
	ME1	CAMK1D
	ADORA3	DGKB
	EPHB6	FABP1
	LHFPL2	GDF15
	LOXL4	GSTM1
	NFATC4	HSPA4
	PLIN5	IL15
	RFFL	LTA
	SH2D4A	PMPCA
	VRK1	SOX17
	IMPA1	U2AF1
	SEMA4B	ARAP1
	BBC3	CILP
	DPYD	FSTL1
	BNC2	IL11
	MEGF6	KDM4C
	PAK1IP1	MIPEP
	PDGFD	MNX1
	TTC39C	ONECUT1
	KIF21B	PTGES
	TUBB3	SLC30A10
	SEC63	SLC30A8
	ACSS3	STEAP4
	CCN1	ADAMTS12
	DOK1B	ADAMTS7
	HAUS4	ADAMTS9
	LIMS1	APOM
	NEFL	BTLA
	PLEKHG5A	CAPN10
	VPS13A	CDKAL1
	CYB5A	CSF3
	HERPUD1	DUSP9
	ANP32A-IT1	ERAP2
	AOX1	IAPP
	DNAJC9	MAFA
	SREBF2	MICB
	UBE2NL	MMRN1
	EVA1A	NEUROG3
	H2BC5	NKX2-2
	NFIL3	NKX6-1
	SLC27A4	PF4
	CTSB	REG1A
	IRS1	SLC5A4
	EIF2AK4	TNFAIP6
	MPEG1	BBS1
	PKIB	FOXA3
	POLR3G	MLLT3
	STIL	TNIP1
	CDK9	TSPAN8
	CENPJ	BTNL2
	EIF2S1	CCRL2
	FABP5	CD177
	IFRD1	IFNA1
	MXRA8	IL23A
	RAMP2	MIA2
	SLC39A11	NKX6-2
	TUBA3C	PPY
	ZFP786	ZFP57
	SNCA	CDC123
	ZCCHC24	CLTRN
	FADS2	EXOSC4
	B3GNT2	GIP
	INSIG1	IMMP2L
	NUP155	KCNK16
	OSR2	S100A12
	PGPEP1	BHLHA15
	SAMD9	CCL18
	VGLL4	FAM167A
	FANCG	GCC1
	SCAMP1	LACC1
	GARS1	INSM2
	RXRA	NFKBIL1
	TMEM176A	UCN3
	ARHGAP29B	ZFAND3
	CLIP4	ZNHIT3
	EP400	IER3IP1
	GCAT	OLAH
	MOV10B.1	SP6
	PRKCA	ANKS4B
	PSMD2	KLF14
	PSMD4	ZBED3
	RIN2	ZDHHC24
	USP36	C2CD4A
	DMGDH	C2CD4B
	EIF4EBP2	MACIR
	FNBP1L	H2AC18
	MAP3K20	HYMAI
	PER2	MIR433
	DERL3	LINC01139
	CYBB	LUZP6
	MIR374A	R3HDML-AS1
	DHFR	LOC126860303
	MAOA	PRL
	MAST4	RHOD
	PIDD1	PPARGC1B
	PTGR1	RPS6KB1
	XPOT	MIR203A
	SIVA1	TRA-TGC7-1
	RAPGEF2	RPS6KB2
	IGFBP3	PLAU
	PSMC3IP	BCL2
	RPLP2	SERPINE1
	SMIM3	MAPK8
	SYT12	PLD1
	C17ORF67	PTPRF
	CALD1B	RHOA
	DNMT1	KNG1
	OGT.1	MVK
	SH2D3CA	PLA2G6
	SH3GLB1	ACHE
	SLC43A1	KIF5B
	UBALD1A	S100A4
	CASP2	SELE
	TAC1	DUSP19
	ATM	KIF16B
	OGG1	HCP5
	POLQ	MAPK1
	PTGFR	ARHGAP26
	BIRC3	INPP5D
	NUAK1	ADSS2
	UBA5	SH3KBP1
	ELF1	FUT2
	H4C8	COASY
	KLHL24B	TYMS
	MICAL1	HPS5
	PARPBP	CXCL2
	PKP4	CREBRF
	SLC25A15B	URAD
	ZP2.3	SNHG7
	HRAS	LOC106099062
	ITGB2	LOC107133510
	DNAJC2	PIK3R1
	LPAR6	CBL
	ABCA3	CD79A
	ASRGL1	IL12A
	AZGP1	SH3GL3
	H4C3	PHGDH
	NUDT1	TF
	PIAS1	CD4
	RAD18	C5
	DECR2	LCAT
	FGR	AKR1C3
	PEMT	BMP2
	ALOX12	KLKB1
	MR1	ARRB2
	CYP2E1	IVD
	LYZ2	RBP4
	STRBP	REV3L
	HSPA13	PPID
	LPGAT1	CYP4A11
	MIR34A	FADS1
	SLC44A1	GPAA1
	SMIM14	PKD2L1
	DNER	SLC10A2
	KRT8	ALMS1
	MAGI1	GLS2
	ST3GAL6	NAT2
	ADCY1	SLC7A6
	AGPAT4-IT1	CNTN4
	ANKRD36BP1	FFAR1
	CTSJ	FFAR4
	MORC2-AS1	SLC23A1
	NUDT4	ELOVL2
	PHGDH	ABO
	SLC22A21	CNMD
	TFE3	PDXDC1
	ZFP420	SLC16A12
	NUPR1	UNC119B
	PHF19	METTL6
	SH3BGRL	TRIM4
	CCND3	SNHG12
	EIF3C	DGCR5
	JUNB	MIR146B
	PRKAB1	SNHG5
	ARHGAP11B	SNHG8
	CCNG1	SNHG16
	CPNE8	SNHG14
	FGD4	UOX
	GAB1	MIR20B
	SKA1	NRAD1
	SUV39H1	LINC01428
	UGT2B17	HMGN2P7
	ATF4B	MTOR
	BCAT2	FCN1
	CDKN2A	PIK3R2
	CHN2	WAS
	PCSK6	FCN2
	SLC25A30	EPHA2
	TRIM24	HSP90AA1
	PDP1	NT5E
	SEMA3B	ALPL
	HSPD1	ASS1
	NAT8	GLA
	SON	IRAK4
	CITED4	PTK2B
	FUT8	CPS1
	PDGFRL	ITPR1
	TCF12	MASP1
	PDPN	THRB
	SLC22A7A	CD27
	APOA1	ACADM
	PTK2	AHR
	ZNF767P	ENPEP
	HSD17B12	MASP2
	KIF14	SLC6A8
	MRPS6	AMPD2
	NAV3	ETFDH
	PLXDC2	TXN
	RHOA	TXNRD2
	TJP3	ACADS
	IARS1	AKR1A1
	SLC46A1	BMP6
	ARHGEF3	CXCL10
	LRIG1	HDC
	SLC41A2	ITM2B
	TMEM158	PTH
	WDHD1	TXNRD1
	ATP5F1D	CASP5
	EIF2AK3	CCL5
	ERCC2	NFIB
	CENPW	ADSS1
	CFLAR	NLRP2
	DEPDC1	OPLAH
	FAM20C	CABIN1
	KIF5C	KIF3A
	LTA	NR0B2
	HSPA8	FLT3LG
	SLC22A30	LGALS9
	ARL4C	EYA3
	CHAF1A	IL18RAP
	IDH2	SUGT1
	RAD51C	IL1F10
	GOLGA8IP	LILRA1
	LINC00597	NAT8
	MIR702	NUDT15
	RSRC2	SLC16A10
	SGK2	LECT2
	SLC6A19A.1	NLRP4
	VKORC1	EMC4
	CNDP2	NBPF3
	COL2A1	SLC9A4
	GCNT3	LILRA3
	C2	MEG3
	EHBP1	MIR22HG
	FGL1	TUG1
	HLF	HOTAIR
	KIF4A	MIAT
	LBR	XIST
	PTPN3	DANCR
	ACOT7	DNAH10OS
	ACSL1	HOTTIP
	PANK1	LINC01554
	HCAR2	MIR30C1
	ACTR3	MIR320A
	OIP5	MIR221
	RUNX1T1	RNU4ATAC
	SH3PXD2A	SNHG6
	DNAJB7	ZFAS1
	TP53I3	CPS1-IT1
	GGH	LINC00671
	PCTP	MIR302B
	SERINC2	LINC00243
	TMT1A	LINC00511
	TYROBP	RPL36A-HNRNPH2
	FBXO30	CCAT1
	RNF144B	ELOVL2-AS1
	SERPINA3N	MIR3936HG
	B3GNT4	MIR550A2
	E2F1	LINC01512
	PIK3C3	UGT1A
	ACP4	MIR4700
	AMACR	URAHP
	CIDECP1	MT-TP
	GSK3A	PWAR4
	KMO	RAD17P1
	LINC00339	ZBED1P1
	MAPK11	RPL29P5
	RRAS	KRT18P30
	SPDL1	LOC126806970
	TF	BTK
	VEGFAB	PIK3CA
	WBP2NL	GRB2
	GSTA2	FCN3
	CSE1L	PLEK
	DFFA	MET
	NINJ1	DNM1
	SULT1C2	RPS6KA2
	CDKN2D	SLC7A11
	IRF6	SULF2
	RPS6KA5	PTEN
	SLC10A2	PDPK1
	SLC22A18	PLCG1
	SYNJ2	IL7R
	AKR1B1	SLC34A2
	RPL23	PIK3C2B
	THRB	WWP2
	XIAP	RPS6
	ACADSB	DNM3
	BRIP1	SGO1
	CEMIP	WWP1
	DGKA	GLMN
	SLC5A3	ZNHIT6
	SLCO1B3	FGFR3
	GCSHB	EP300
	TNNT2A	ITK
	ABHD4	PRKCD
	PRPS1L1	ZAP70
	STAG3L1	MERTK
	TPD52	IFIH1
	AHSG	MALT1
	ALDH2	PRKCE
	HIBCH	PRLR
	ITGA7	ITCH
	ABCA1	KAT2B
	KRT23	MTR
	ADAM19	XPO1
	CA12	CYP24A1
	CLDN7	MBL2
	NEAT1	S1PR1
	SET	SP1
	SYNM	CD86
	CSK	CR1
	MASP1	NME1
	CFI	S1PR2
	FOXO3	STRADA
	GJA1	WASF1
	MIR21A	CALCA
	ALDH4A1	EOMES
	APAF1	KCNH7
	AQP7	SAE1
	HGF	BACH2
	MAP3K14	MANBA
	NUDT7	PRPF31
	PKM	AHI1
	AMBP	BIRC6
	CALCA	CXCR5
	CLMN	RGS14
	METRNL	SLC15A2
	RPS6	TNFSF14
	C2ORF76	ZFP36L1
	CLDND2	ASAP1
	COX7A2A	BATF
	LYG1	ANKRD17
	OIP5-AS1	GCA
	SLX1A	GPR65
	TRAPPC2B	KIF15
	WSB1	TMPRSS5
	ANTXR2	DKKL1
	DEK	ERGIC3
	FABP2	MYNN
	NNMT	NDFIP1
	PSRC1	PRAME
	SOCS3	SLC30A7
	SPSB1	SOX8
	MT1	ARHGEF25
	RAD23B	CEP85L
	SMPD1	PPP1R14C
	NARS1	ZBTB46
	ZNF544	NFKBIZ
	CPEB2	PLEKHA8
	CXCR4	SEPTIN1
	EPRS1	SP140
	GRK5	MPV17L2
	SERPINA3	CIMAP1B
	TFRC	CLECL1P
	CDK6	DLEU1
	DDX39A	PVT1
	ETFA	ZNF767P
	NFATC2	EGFR
	PALLD	ERBB2
	RFC3	MAP2K1
	IL13	RAF1
	SLC34A2	AKT1
	TOP2A	BRAF
	ZNF202	NFKB1
	ZNF337	HRAS
	ANGPT2	XIAP
	C3	APP
	C6ORF136	CBS
	C6ORF89	CSNK2A1
	GPR32	PRKCG
	ST20-AS1	RPS6KA1
	ZNF76	APC
	ADK	CDH1
	CENPU	ITGA6
	CYP4F6	ITGB1
	NLRP1A	MAP3K1
	OLFML3	CSNK2B
	PKP2	GATA2
	PSG5	HDAC9
	FANCI	ITGA3
	HHEX	MAPK3
	NCEH1	MYB
	PSMB3	PIM1
	ACTG2	PRKCB
	AKR1C3	RAC1
	ITGAM	TTN
	LDLR	YY1
	MCL1	CSK
	MTUS1	FGR
	PNRC1	NCF2
	TTR	NEDD4
	DIAPH3	PDK1
	SLC4A7	PIK3CB
	SLC51A	TMPRSS2
	LCN2	TSC1
	ADIPOR2	BIRC3
	ATAD5A	CYP27B1
	CCL4	PKD1
	C5ORF15	PTGER4
	CLCF1	RASA1
	GOLGA2P5	ARF1
	LINC01554	IRF8
	LMCD1	PRKACG
	XBP1	S1PR3
	QSOX1	VDAC1
	STEAP4	BCL10
	THRA	CORIN
	ANKRD37	HAAO
	C1QC	HPN
	GAD1B	MAP3K14
	PRIM1	SCO2
	ADAM17	TRIM33
	ATF4	TRIO
	MLXIPL	VAV1
	HMX3	CDC37
	LINC00304	CRHR1
	POLD1	EIF4A3
	ZNF222	GRB10
	FOSL1	IL7
	MTSS1	NCK1
	PDPK1	PTPRK
	TMEM170A	RBX1
	ZNF414	RIPK4
	AIFM1	SFTPD
	CTNNA1	SHC1
	PRDX5	TBX3
	RPS6KA1	TNFRSF8
	SH3KBP1	ALCAM
	SLC27A1	BAG3
	TNFSF10	CBX5
	VEGFD	CD5
	BARD1	CD6
	CMBL	CFP
	KIF20B	CYFIP2
	PLK4	DDAH1
	LCE1D	FABP4
	POR	GLUD2
	KIF1B	KIF2C
	ERMARD	SP3
	GBP	TCF7
	KIAA1143	TNFRSF25
	RPL26L1	ZMIZ1
	ZNF266	ADCYAP1
	BCL2L11	AP2A1
	GJA1B	ARF3
	MDM2	ARHGEF11
	SHCBP1	EEF1D
	ALDH1A1	HBS1L
	BCAR3	HNRNPF
	TNFAIP8	KRT7
	UBE2T	PLA2G4C
	ALT	SRSF2
	ATP2B4	TMPRSS3
	IGLL3P	WASF2
	KCNK15	AGAP2
	SRM	AGK
	TSPEAR	CD58
	VTN	CHST12
	WNT8A	CRHBP
	SLC7A7	IL22RA2
	ZNF200	MLANA
	CRAT	TPD52
	GINS2	EXTL2
	HADHB	KRT20
	KNL1	NCKAP1
	SLC2A5	PSMC6
	ZNF273	SAFB
	EIF4A1	CENPA
	CKS1B	EVI5
	DNAJC5B	IL20RA
	KIF15	PKIA
	PPP1R3B	PLCL2
	AGRN	RINT1
	CYP2D3	SESN3
	CYP2K21	SLC16A4
	F3	SVEP1
	GBE1	THEMIS
	PEX11A	TIMMDC1
	SLC7A2	XPO6
	S100P	AP2A2
	XRCC5	BLZF1
	C1ORF159	BRK1
	MZT2B	EDC4
	PCDHA11	H3-4
	SERTAD1	MMEL1
	SMPD5	NCOA5
	TMIGD1	PPIL4
	ZNF33A	RGS1
	ZNF70	ANKRD30A
	ZUFSP	CLIC6
	CGA	COPG2
	ESPL1	EFS
	FBXO5	KIF21B
	GC	MAGEA3
	PIK3R3	OLIG3
	SDC2	ZNF746
	C4ORF33	INAVA
	SH2D3A	MAGEA1
	ADCK3	MRPS26
	IYD	NUTM1
	NIBAN1	RGCC
	PDILT	SH3BGRL2
	XPC	ALPK2
	CXCL10	H3C14
	MAP2K4	TMEM39A
	YARS1	MAMSTR
	CDT1	SH2D4B
	CYP2F4	ZNF438
	TGM1	CTAG1B
	ACADVL	ST13P4
	AGTR1	IL12A-AS1
	CNPPD1	LINC01147
	CROT	LOC285626
	GCG	MIR5684
	ALDH1L2	MIR5687
	ANKRD53	MIR5696
	BCL2A	MIR548AW
	C14ORF93	MIR5699
	CDK4	MIR5703
	GLP2R	MIR5688
	H4C5	MIR5690
	IRAK2	MIR5695
	NICOL1	MIR5702
	PLAC8L1	MIR548AT
	PSMB9	MIR5680
	SFRP2	MIR5685
	UQCC3	MIR5694
	CYP4F39	MIR5706
	FAH	MIR5707
	ANGPT1	MIR548AX
	LAMA5	MIR5681A
	SMAD4	MIR5681B
	DUSP10	MIR5682
	MUP2	MIR5683
	SORT1	MIR5689
	GAPDH	MIR5691
	MYBL2	MIR5692B
	RETSAT	MIR5692C1
	TRIP13	MIR5692C2
	TUBA1B	MIR5697
	ACTRT3	MIR5700
	GUCY2D	MIR5701-1
	HMOX1A	MIR5704
	IL7R	MIR5705
	C6ORF47	MIR5708
	CHI3L1	GDI2P1
	ENO4	MIR4666B
	FAM151B	MIR5692A1
	GPALPP1	MIR5692A2
	HIPK2	MIR5693
	NPFF	MIR5698
	SLC25A4	MIR5701-2
	MCM10	MRPS17P5
	BDH1	MIR5701-3
	GPR63
	MIR139
	RAD50
	RHOC
	BRDT
	NRIP1
	PTHLH
	CFAP410
	FMO5
	GPRC5D
	MUL1
	NPY4R
	SLC16A6B
	ZNF689
	ATP2B1
	JUP
	PCLAF
	TNFRSF19
	USP30-AS1
	GIMAP2
	MIR1181
	SPC25
	CDC45
	MIR101A
	SDC1
	SLCO1A4
	CDCA8
	GTF3C5
	GUCY1A1
	KPTN
	MTRF1
	NDUFS1
	NUDT17
	PSMA8
	DDAH1
	UGCG
	ZBED1
	GSTA1
	NFIA
	C1QB
	GOT1L1
	PPIA
	GEM
	ZFP346
	ACSL3
	MIR185
	SDHAF1
	CCNA2
	DBF4B
	MEI1
	SKIC2
	SLC35E2B
	UBAP1L
	MIR148A
	MIR362
	BMF
	CENPA
	GRIA2
	RPL23AP32
	CSF2RB2
	CYP2B3
	DEPP1
	PLTP
	RGPD1
	STAT5A
	TNFSF18
	TRP53
	COL6A1
	ETS2
	H3-3A
	NDUFAF6
	NPIPA1
	PECAM1
	TMEM198B
	WDR83
	ZNF124
	GREB1
	DES
	GPR20
	LIG1
	MIR130B
	AKR1A1
	MVP
	ENO3
	IFITM1
	ADGRD2
	CIAO3
	CLCN1
	H4C12
	IFIT2
	KCTD8
	RNF41
	TFAP2A
	CAMK2A
	FAM200C
	ITGA2
	SLC25A20
	MUP1
	SERPINF1
	TLR3
	MAPK9
	UGT2B15
	ARK2N
	FBXW11
	FOXN3-AS1
	STAG3L2
	TAS2R31
	ULBP2
	CALHM5
	CCDC66
	CNEP1R1
	PIGG
	PYGL
	RCAN1
	RET
	VPS26C
	YJU2B
	ZSWIM3
	ACSS2
	GK
	ISG20L2
	RPS6KL1
	SPACA6
	VNN1
[truncated: 15,515 more rows]
